# Supplementary material for: Compensating Complete Loss of Signal Recognition Particle During Co-translational Protein Targeting by the Translation Speed and Accuracy
Source: Front Microbiol. 2021 Jul 9;12:690286. doi: 10.3389/fmicb.2021.690286 (PMC8299109; doi:10.3389/fmicb.2021.690286)
Supplement: Supplementary file 2 [file Table_1.xlsx]

## Sheet: Legend
Supplementary Data Set 1 Protein profiles of whole-cell lysates and inner membrane of strains MY1901 and SRP-.
(A) Proteins identified in the whole-cell lysates of MY1901.
(B) The fold change protein abundance of specific proteins in the whole-cell lysates of suppressor cells versus wild-type cells.
(C) Proteomic analysis of inner membrane of strains MY1901 and SRP-.
(D) Identification of SRP substrates from the inner membrane proteomic analysis.
(E) The fold change of differential expression of transporter genes in strains MY1901 and SRP-.
(F) Proteins that may be responsible for cell death in the absence of SRP.

## Sheet: S1A
Accession (Uniprot)	Protein IDs	Gene Name	1Mean Unique Peptides (seq) MG1655	Mean Unique Peptides (seq) MY1901	Mean Fold Change in MY1901 (vs. MG1655)	Mean Fold Change in MY1901 (vs. MG1655) Normalized
P0ADG4	SUHB_ECOLI	suhB	42	3	0.0714286	0.0583424
P0A858	TPIS_ECOLI	tpiA	18	2	0.111111	0.0907548
P0A8G6	WRBA_ECOLI	wrbA	25	5	0.2	0.163359
P39353	YJHC_ECOLI	yjhC	28	6	0.214286	0.175027
P21179	CATE_ECOLI	katE	55	12	0.218182	0.178209
P0AEH5	ELAB_ECOLI	elaB	9	2	0.222222	0.18151
P21177	FADB_ECOLI	fadB	9	2	0.222222	0.18151
P0A6L4	NANA_ECOLI	nanA	83	19	0.228916	0.186977
P77581	ASTC_ECOLI	astC	21	5	0.238095	0.194475
P22333	ADD_ECOLI	add	8	2	0.25	0.204198
P39180	AG43_ECOLI	flu	58	15	0.258621	0.21124
P0AC59	GLRX2_ECOLI	grxB	19	5	0.263158	0.214946
P0A707	IF3_ECOLI	infC	34	9	0.264706	0.21621
P22256	GABT_ECOLI	gabT	67	18	0.268657	0.219437
P23538	PPSA_ECOLI	ppsA	22	6	0.272727	0.222762
P0ADU5	YGIW_ECOLI	ygiW	44	12	0.272727	0.222762
P0ADW3	YHCB_ECOLI	yhcB	7	2	0.285714	0.23337
P21151	FADA_ECOLI	fadA	7	2	0.285714	0.23337
P0A9M0	LON_ECOLI	lon	48	14	0.291667	0.238231
P45523	FKBA_ECOLI	fkpA	13	4	0.307692	0.251321
P0A940	YAET_ECOLI	yaeT	13	4	0.307692	0.251321
P19926	AGP_ECOLI	agp	6	2	0.333333	0.272264
P0A991	ALF1_ECOLI	fbaB	24	8	0.333333	0.272264
P0AC19	FOLX_ECOLI	folX	6	2	0.333333	0.272264
P0AB52	YCHN_ECOLI	ychN	6	2	0.333333	0.272264
P23847	DPPA_ECOLI	dppA	41	14	0.341463	0.278905
P0AFH8	OSMY_ECOLI	osmY	60	21	0.35	0.285878
P0A9K3	PHOL_ECOLI	ybeZ	28	10	0.357143	0.291712
P0ABD3	BFR_ECOLI	bfr	27	10	0.37037	0.302516
P30859	ARTI_ECOLI	artI	16	6	0.375	0.306297
P31658	HCHA_ECOLI	hchA	40	15	0.375	0.306297
P06999	K6PF2_ECOLI	pfkB	8	3	0.375	0.306297
P0A8L1	SYS_ECOLI	serS	16	6	0.375	0.306297
P33570	TKT2_ECOLI	tktB	16	6	0.375	0.306297
P0ADE6	YGAU_ECOLI	ygaU	40	15	0.375	0.306297
P0AFM6	PSPA_ECOLI	pspA	26	10	0.384615	0.314151
P62707	GPMA_ECOLI	gpmA	71	28	0.394366	0.322116
P69441	KAD_ECOLI	adk	40	16	0.4	0.326717
P0C0L2	OSMC_ECOLI	osmC	20	8	0.4	0.326717
P0A9G6	ACEA_ECOLI	aceA	251	112	0.446215	0.364466
P0A6F9	CH10_ECOLI	groS	49	22	0.44898	0.366724
P0A6F5	CH60_ECOLI	groL	331	149	0.450151	0.36768
P0AEM9	FLIY_ECOLI	fliY	11	5	0.454545	0.37127
P0A6K6	DEOB_ECOLI	deoB	26	12	0.461538	0.376982
P75691	YAHK_ECOLI	yahK	33	16	0.484848	0.396021
P37685	ALDB_ECOLI	aldB	4	2	0.5	0.408397
P0AC44	DHSD_ECOLI	sdhD	4	2	0.5	0.408397
P23827	ECOT_ECOLI	eco	16	8	0.5	0.408397
P0AC92	GNSA_ECOLI	gnsA	4	2	0.5	0.408397
P0AC81	LGUL_ECOLI	gloA	4	2	0.5	0.408397
P45578	LUXS_ECOLI	luxS	18	9	0.5	0.408397
P0A734	MINE_ECOLI	minE	12	6	0.5	0.408397
P0AEZ9	MOAB_ECOLI	moaB	4	2	0.5	0.408397
P0AB89	PUR8_ECOLI	purB	4	2	0.5	0.408397
P31063	YEDD_ECOLI	yedD	4	2	0.5	0.408397
P0A9W3	YJJK_ECOLI	yjjK	28	14	0.5	0.408397
P09551	ARGT_ECOLI	argT	8	4	0.5	0.408397
P08997	MASY_ECOLI	aceB	97	49	0.505155	0.412607
P0ACF0	DBHA_ECOLI	hupA	29	15	0.517241	0.422479
P27550	ACSA_ECOLI	acs	48	25	0.520833	0.425413
P0A6P9	ENO_ECOLI	eno	112	59	0.526786	0.430275
P0ADB1	OSME_ECOLI	osmE	15	8	0.533333	0.435623
P0A6Y8	DNAK_ECOLI	dnaK	432	231	0.534722	0.436758
P0A905	SLYB_ECOLI	slyB	24	13	0.541667	0.44243
P77804	YDGA_ECOLI	ydgA	24	13	0.541667	0.44243
P08622	DNAJ_ECOLI	dnaJ	14	8	0.571429	0.466739
P06971	FHUA_ECOLI	fhuA	7	4	0.571429	0.466739
P76187	YDHF_ECOLI	ydhF	7	4	0.571429	0.466739
P64581	YQJD_ECOLI	yqjD	14	8	0.571429	0.466739
P0AFG0	NUSG_ECOLI	nusG	31	18	0.580645	0.474267
P0A6Z3	HTPG_ECOLI	htpG	72	42	0.583333	0.476463
P0ABT2	DPS_ECOLI	dps	123	72	0.585366	0.478123
P0AEQ3	GLNH_ECOLI	glnH	29	17	0.586207	0.47881
P0A9Y6	CSPC_ECOLI	cspC	44	26	0.590909	0.482651
P0A9Z1	GLNB_ECOLI	glnB	5	3	0.6	0.490076
P77695	GNSB_ECOLI	gnsB	5	3	0.6	0.490076
P0AET8	HDHA_ECOLI	hdhA	15	9	0.6	0.490076
P76145	TAM_ECOLI	tam	5	3	0.6	0.490076
Q2M7R5	YIBT_ECOLI	yibT	5	3	0.6	0.490076
P0ABH9	CLPA_ECOLI	clpA	8	5	0.625	0.510496
P0AEE5	DGAL_ECOLI	mglB	32	20	0.625	0.510496
P07003	POXB_ECOLI	poxB	24	15	0.625	0.510496
P0AA25	THIO_ECOLI	trxA	35	22	0.628571	0.513413
P63284	CLPB_ECOLI	clpB	125	80	0.64	0.522748
P25516	ACON1_ECOLI	acnA	85	55	0.647059	0.528513
P25526	GABD_ECOLI	gabD	54	35	0.648148	0.529403
P0AD61	KPYK1_ECOLI	pykF	52	34	0.653846	0.534057
P0A763	NDK_ECOLI	ndk	26	17	0.653846	0.534057
P0A7A9	IPYR_ECOLI	ppa	38	25	0.657895	0.537364
P61517	CAN_ECOLI	can	6	4	0.666667	0.544529
P24251	CRL_ECOLI	crl	3	2	0.666667	0.544529
P25437	FRMA_ECOLI	frmA	6	4	0.666667	0.544529
P0A6I0	KCY_ECOLI	cmk	3	2	0.666667	0.544529
P0A9H1	MUG_ECOLI	mug	3	2	0.666667	0.544529
P27298	OPDA_ECOLI	prlC	6	4	0.666667	0.544529
P24554	RADA_ECOLI	radA	3	2	0.666667	0.544529
P0AF70	YJEI_ECOLI	yjeI	3	2	0.666667	0.544529
P02943	LAMB_ECOLI	lamB	3	2	0.666667	0.544529
P0ADX1	YHFA_ECOLI	yhfA	3	2	0.666667	0.544529
P0AAI3	FTSH_ECOLI	ftsH	49	33	0.673469	0.550085
P0A6Q3	FABA_ECOLI	fabA	31	21	0.677419	0.553312
P0A6M8	EFG_ECOLI	fusA	255	174	0.682353	0.557341
P0ACA3	SSPA_ECOLI	sspA	19	13	0.684211	0.558859
P60906	SYH_ECOLI	hisS	10	7	0.7	0.571755
P0A867	TALA_ECOLI	talA	41	29	0.707317	0.577732
P37902	GLTI_ECOLI	gltI	7	5	0.714286	0.583424
P77348	MPPA_ECOLI	mppA	7	5	0.714286	0.583424
P0AFC7	NUOB_ECOLI	nuoB	7	5	0.714286	0.583424
P0A7N4	RL32_ECOLI	rpmF	7	5	0.714286	0.583424
P24215	UXUA_ECOLI	uxuA	7	5	0.714286	0.583424
P25553	ALDA_ECOLI	aldA	77	56	0.727273	0.594031
P09373	PFLB_ECOLI	pflB	66	48	0.727273	0.594031
P0A870	TALB_ECOLI	talB	73	54	0.739726	0.604203
P0AE08	AHPC_ECOLI	ahpC	97	72	0.742268	0.60628
P0A6D7	AROK_ECOLI	aroK	8	6	0.75	0.612595
P0A6S7	GPDA_ECOLI	gpsA	4	3	0.75	0.612595
P0A908	MIPA_ECOLI	mipA	4	3	0.75	0.612595
P31677	OTSA_ECOLI	otsA	8	6	0.75	0.612595
P60240	RAPA_ECOLI	rapA	8	6	0.75	0.612595
P21170	SPEA_ECOLI	speA	4	3	0.75	0.612595
P07024	USHA_ECOLI	ushA	8	6	0.75	0.612595
P75694	YAHO_ECOLI	yahO	4	3	0.75	0.612595
P0ADZ7	YAJC_ECOLI	yajC	12	9	0.75	0.612595
P46130	YBHC_ECOLI	ybhC	4	3	0.75	0.612595
P64483	YEAK_ECOLI	yeaK	4	3	0.75	0.612595
P0AGK4	YHBY_ECOLI	yhbY	4	3	0.75	0.612595
P23842	YFEA_ECOLI	yfeA	4	3	0.75	0.612595
P0A836	SUCC_ECOLI	sucC	119	90	0.756303	0.617743
P0A9Q7	ADHE_ECOLI	adhE	99	75	0.757576	0.618783
P0A715	KDSA_ECOLI	kdsA	13	10	0.769231	0.628303
P0A9Q1	ARCA_ECOLI	arcA	40	31	0.775	0.633015
P16700	CYSP_ECOLI	cysP	9	7	0.777778	0.635284
P09546	PUTA_ECOLI	putA	18	14	0.777778	0.635284
P00960	SYGA_ECOLI	glyQ	9	7	0.777778	0.635284
P77717	YBAY_ECOLI	ybaY	27	21	0.777778	0.635284
P0A917	OMPX_ECOLI	ompX	77	60	0.779221	0.636462
P69776	LPP_ECOLI	lpp	42	33	0.785714	0.641766
P0A717	KPRS_ECOLI	prs	29	23	0.793103	0.647802
P0A9Q5	ACCD_ECOLI	accD	15	12	0.8	0.653435
P0AE52	BCP_ECOLI	bcp	5	4	0.8	0.653435
P0AE91	CREA_ECOLI	creA	5	4	0.8	0.653435
P27248	GCST_ECOLI	gcvT	10	8	0.8	0.653435
P0ABZ4	KDSC_ECOLI	kdsC	5	4	0.8	0.653435
P25522	MNME_ECOLI	mnmE	5	4	0.8	0.653435
P09158	SPEE_ECOLI	speE	5	4	0.8	0.653435
P02930	TOLC_ECOLI	tolC	10	8	0.8	0.653435
P0AEK4	FABI_ECOLI	fabI	21	17	0.809524	0.661214
P0A805	RRF_ECOLI	frr	40	33	0.825	0.673854
P0A6A8	ACP_ECOLI	acpP	36	30	0.833333	0.680661
P0A993	F16PA_ECOLI	fbp	6	5	0.833333	0.680661
P04951	KDSB_ECOLI	kdsB	6	5	0.833333	0.680661
P0AEU7	SKP_ECOLI	skp	18	15	0.833333	0.680661
P0AGE0	SSB_ECOLI	ssb	6	5	0.833333	0.680661
P37440	UCPA_ECOLI	ucpA	6	5	0.833333	0.680661
P0ADV7	YRBC_ECOLI	yrbC	6	5	0.833333	0.680661
P0A910	OMPA_ECOLI	ompA	423	354	0.836879	0.683557
P0A862	TPX_ECOLI	tpx	83	71	0.855422	0.698703
P0AC38	ASPA_ECOLI	aspA	14	12	0.857143	0.700109
P0A953	FABB_ECOLI	fabB	35	30	0.857143	0.700109
P0AEP3	GALU_ECOLI	galU	7	6	0.857143	0.700109
P25714	OXAA_ECOLI	oxaA	7	6	0.857143	0.700109
P21165	PEPQ_ECOLI	pepQ	7	6	0.857143	0.700109
P00959	SYM_ECOLI	metG	14	12	0.857143	0.700109
P39831	YDFG_ECOLI	ydfG	14	12	0.857143	0.700109
P76116	YNCE_ECOLI	yncE	7	6	0.857143	0.700109
P0A9C5	GLNA_ECOLI	glnA	8	7	0.875	0.714694
P0AA04	PTHP_ECOLI	ptsH	8	7	0.875	0.714694
P0A8M6	YEEX_ECOLI	yeeX	8	7	0.875	0.714694
P04825	AMPN_ECOLI	pepN	27	24	0.888889	0.726038
P0A6Q6	FABZ_ECOLI	fabZ	9	8	0.888889	0.726038
P0AES6	GYRB_ECOLI	gyrB	9	8	0.888889	0.726038
P0A6Y5	HSLO_ECOLI	hslO	9	8	0.888889	0.726038
P0A847	TGT_ECOLI	tgt	9	8	0.888889	0.726038
P0ABH7	CISY_ECOLI	gltA	111	99	0.891892	0.728491
P0AGE9	SUCD_ECOLI	sucD	56	50	0.892857	0.72928
P0A7T3	RS16_ECOLI	rpsP	20	18	0.9	0.735114
P0A9B2	G3P1_ECOLI	gapA	101	91	0.90099	0.735923
P0A9D8	DAPD_ECOLI	dapD	31	28	0.903226	0.737749
P75818	YBJP_ECOLI	ybjP	11	10	0.909091	0.742539
P29012	ALR2_ECOLI	dadX	12	11	0.916667	0.748727
P0A6T1	G6PI_ECOLI	pgi	24	22	0.916667	0.748727
P37330	MASZ_ECOLI	glcB	12	11	0.916667	0.748727
P0AFG3	ODO1_ECOLI	sucA	60	55	0.916667	0.748727
P0A6Y1	IHFB_ECOLI	ihfB	13	12	0.923077	0.753963
P06996	OMPC_ECOLI	ompC	54	50	0.925926	0.75629
P0AEZ3	MIND_ECOLI	minD	18	17	0.944444	0.771416
P0ABK5	CYSK_ECOLI	cysK	61	58	0.95082	0.776623
P0A6N1	EFTU_ECOLI	tufA	702	669	0.952991	0.778397
P0ABP8	DEOD_ECOLI	deoD	28	27	0.964286	0.787622
P0A7J7	RL11_ECOLI	rplK	29	28	0.965517	0.788628
P0A7D4	PURA_ECOLI	purA	35	34	0.971429	0.793456
P0AE06	ACRA_ECOLI	acrA	12	12	1	0.816793
P0ACN4	ALLR_ECOLI	allR	2	2	1	0.816793
P0AE18	AMPM_ECOLI	map	11	11	1	0.816793
P0AB91	AROG_ECOLI	aroG	4	4	1	0.816793
P69913	CSRA_ECOLI	csrA	5	5	1	0.816793
P22255	CYSQ_ECOLI	cysQ	3	3	1	0.816793
P08506	DACC_ECOLI	dacC	15	15	1	0.816793
P0A6L2	DAPA_ECOLI	dapA	9	9	1	0.816793
P0AED7	DAPE_ECOLI	dapE	2	2	1	0.816793
P0ACF4	DBHB_ECOLI	hupB	16	16	1	0.816793
P0A6L0	DEOC_ECOLI	deoC	8	8	1	0.816793
Q46857	DKGA_ECOLI	dkgA	8	8	1	0.816793
P0AEG4	DSBA_ECOLI	dsbA	2	2	1	0.816793
P09030	EX3_ECOLI	xthA	4	4	1	0.816793
P0A9C3	GALM_ECOLI	galM	5	5	1	0.816793
P0C8J6	GATY_ECOLI	gatY	27	27	1	0.816793
P0A6T5	GCH1_ECOLI	folE	2	2	1	0.816793
P17169	GLMS_ECOLI	glmS	11	11	1	0.816793
P0A825	GLYA_ECOLI	glyA	17	17	1	0.816793
P63224	GMHA_ECOLI	gmhA	10	10	1	0.816793
P04079	GUAA_ECOLI	guaA	5	5	1	0.816793
P0C054	IBPA_ECOLI	ibpA	2	2	1	0.816793
P69222	IF1_ECOLI	infA	8	8	1	0.816793
P13029	KATG_ECOLI	katG	27	27	1	0.816793
P0ABU0	MENB_ECOLI	menB	3	3	1	0.816793
P30958	MFD_ECOLI	mfd	7	7	1	0.816793
P0A8D0	NRDR_ECOLI	nrdR	2	2	1	0.816793
P33136	OPGG_ECOLI	mdoG	8	8	1	0.816793
P0AFI2	PARC_ECOLI	parC	2	2	1	0.816793
P23869	PPIB_ECOLI	ppiB	18	18	1	0.816793
P69831	PTKC_ECOLI	gatC	6	6	1	0.816793
P0A7G2	RBFA_ECOLI	rbfA	9	9	1	0.816793
P52061	RDGB_ECOLI	rdgB	5	5	1	0.816793
P37760	RFBD_ECOLI	rfbD	2	2	1	0.816793
P00452	RIR1_ECOLI	nrdA	5	5	1	0.816793
P0AA39	RLUC_ECOLI	rluC	2	2	1	0.816793
P0A9J0	RNG_ECOLI	rng	2	2	1	0.816793
P0A7Z0	RPIA_ECOLI	rpiA	5	5	1	0.816793
P0AGA2	SECY_ECOLI	secY	2	2	1	0.816793
P0AGC3	SLT_ECOLI	slt	2	2	1	0.816793
P0A8W2	SLYA_ECOLI	slyA	3	3	1	0.816793
P08957	T1MK_ECOLI	hsdM	3	3	1	0.816793
P0A855	TOLB_ECOLI	tolB	11	11	1	0.816793
P0A873	TRMD_ECOLI	trmD	2	2	1	0.816793
P39160	UXUB_ECOLI	uxuB	2	2	1	0.816793
P0AFP6	YBGI_ECOLI	ybgI	7	7	1	0.816793
P0A9U3	YBIT_ECOLI	ybiT	3	3	1	0.816793
P0A8C1	YBJQ_ECOLI	ybjQ	2	2	1	0.816793
P75914	YCDX_ECOLI	ycdX	4	4	1	0.816793
P0AB28	YCED_ECOLI	yceD	3	3	1	0.816793
P0A729	YCEF_ECOLI	yceF	3	3	1	0.816793
P0A8E1	YCFP_ECOLI	ycfP	6	6	1	0.816793
P0AFR4	YCIO_ECOLI	yciO	7	7	1	0.816793
P0ACY3	YEAG_ECOLI	yeaG	9	9	1	0.816793
P64506	YEBY_ECOLI	yebY	2	2	1	0.816793
P0AD12	YEEZ_ECOLI	yeeZ	3	3	1	0.816793
P0A8W8	YFBU_ECOLI	yfbU	5	5	1	0.816793
P63389	YHES_ECOLI	yheS	2	2	1	0.816793
P68206	YJBJ_ECOLI	yjbJ	5	5	1	0.816793
P0AF93	YJGF_ECOLI	yjgF	25	25	1	0.816793
P0ACA7	YLIJ_ECOLI	yliJ	3	3	1	0.816793
P76193	YNHG_ECOLI	ynhG	10	10	1	0.816793
P64596	YRAP_ECOLI	yraP	4	4	1	0.816793
P0AEX9	MALE_ECOLI	malE	4	4	1	0.816793
P65292	YGDI_ECOLI	ygdI	2	2	1	0.816793
P07014	DHSB_ECOLI	sdhB	42	43	1.02381	0.836241
P23843	OPPA_ECOLI	oppA	61	64	1.04918	0.856963
P0A9X4	MREB_ECOLI	mreB	20	21	1.05	0.857633
P07813	SYL_ECOLI	leuS	20	21	1.05	0.857633
P09372	GRPE_ECOLI	grpE	32	34	1.0625	0.867843
P00509	AAT_ECOLI	aspC	15	16	1.06667	0.871246
P0A6X3	HFQ_ECOLI	hfq	15	16	1.06667	0.871246
P08200	IDH_ECOLI	icd	90	96	1.06667	0.871246
P04805	SYE_ECOLI	gltX	15	16	1.06667	0.871246
P0AES4	GYRA_ECOLI	gyrA	28	30	1.07143	0.875136
P00350	6PGD_ECOLI	gnd	13	14	1.07692	0.879624
P61949	FLAV_ECOLI	fldA	11	12	1.09091	0.891047
P05055	PNP_ECOLI	pnp	54	59	1.09259	0.892422
P0AEK2	FABG_ECOLI	fabG	31	34	1.09677	0.895838
P0AAI9	FABD_ECOLI	fabD	20	22	1.1	0.898473
P0AC69	GLRX4_ECOLI	grxD	20	22	1.1	0.898473
P0ABC7	HFLK_ECOLI	hflK	10	11	1.1	0.898473
P0ABB0	ATPA_ECOLI	atpA	117	129	1.10256	0.900567
P00957	SYA_ECOLI	alaS	29	32	1.10345	0.901289
P0A6G7	CLPP_ECOLI	clpP	9	10	1.11111	0.907548
P69828	PTKA_ECOLI	gatA	8	9	1.125	0.918892
P0A6N4	EFP_ECOLI	efp	7	8	1.14286	0.933478
P0A903	NLPB_ECOLI	nlpB	7	8	1.14286	0.933478
P07004	PROA_ECOLI	proA	7	8	1.14286	0.933478
P27302	TKT1_ECOLI	tktA	21	24	1.14286	0.933478
P12758	UDP_ECOLI	udp	7	8	1.14286	0.933478
P0AG27	YIBN_ECOLI	yibN	7	8	1.14286	0.933478
P0ABC3	HFLC_ECOLI	hflC	13	15	1.15385	0.942454
P0A853	TNAA_ECOLI	tnaA	204	236	1.15686	0.944918
P0AED0	USPA_ECOLI	uspA	25	29	1.16	0.94748
P0A794	PDXJ_ECOLI	pdxJ	6	7	1.16667	0.952925
P16095	SDHL_ECOLI	sdaA	6	7	1.16667	0.952925
P0A6K3	DEF_ECOLI	def	5	6	1.2	0.980152
P37747	GLF_ECOLI	glf	5	6	1.2	0.980152
P06988	HISX_ECOLI	hisD	5	6	1.2	0.980152
P0ADA5	YAJG_ECOLI	yajG	5	6	1.2	0.980152
P76403	YEGQ_ECOLI	yegQ	5	6	1.2	0.980152
P0AC02	YFIO_ECOLI	yfiO	5	6	1.2	0.980152
P0ADS6	YGGE_ECOLI	yggE	5	6	1.2	0.980152
P67080	YGGS_ECOLI	yggS	5	6	1.2	0.980152
P0AFG6	ODO2_ECOLI	sucB	49	59	1.20408	0.983486
P0AG30	RHO_ECOLI	rho	33	40	1.21212	0.990052
P15288	PEPD_ECOLI	pepD	9	11	1.22222	0.998303
P0A799	PGK_ECOLI	pgk	53	65	1.22642	1.00173
P0ABU2	ENGD_ECOLI	engD	13	16	1.23077	1.00528
P0ABA0	ATPF_ECOLI	atpF	12	15	1.25	1.02099
P0ABD8	BCCP_ECOLI	accB	4	5	1.25	1.02099
P0ABJ1	CYOA_ECOLI	cyoA	4	5	1.25	1.02099
P0A988	DPO3B_ECOLI	dnaN	4	5	1.25	1.02099
P77488	DXS_ECOLI	dxs	4	5	1.25	1.02099
P0AEU0	HISJ_ECOLI	hisJ	4	5	1.25	1.02099
P31554	LPTD_ECOLI	lptD	4	5	1.25	1.02099
P45577	PROQ_ECOLI	proQ	4	5	1.25	1.02099
P0AD49	RAIA_ECOLI	raiA	8	10	1.25	1.02099
P0A7Y0	RNC_ECOLI	rnc	4	5	1.25	1.02099
P0A9M5	XGPT_ECOLI	gpt	4	5	1.25	1.02099
P0A8M0	SYN_ECOLI	asnS	22	28	1.27273	1.03956
P23893	GSA_ECOLI	hemL	7	9	1.28571	1.05016
P21599	KPYK2_ECOLI	pykA	21	27	1.28571	1.05016
P23721	SERC_ECOLI	serC	7	9	1.28571	1.05016
P39177	USPG_ECOLI	uspG	7	9	1.28571	1.05016
P18843	NADE_ECOLI	nadE	10	13	1.3	1.06183
P0AFU8	RISA_ECOLI	ribE	10	13	1.3	1.06183
P61714	RISB_ECOLI	ribH	10	13	1.3	1.06183
P0AGD3	SODF_ECOLI	sodB	39	51	1.30769	1.06811
P0A9P0	DLDH_ECOLI	lpdA	100	132	1.32	1.07817
P69503	APT_ECOLI	apt	3	4	1.33333	1.08906
P0A6H1	CLPX_ECOLI	clpX	6	8	1.33333	1.08906
P0AEE1	DCRB_ECOLI	dcrB	3	4	1.33333	1.08906
P0A998	FTNA_ECOLI	ftnA	3	4	1.33333	1.08906
P0A9A9	FUR_ECOLI	fur	6	8	1.33333	1.08906
P0ACE7	HINT_ECOLI	hinT	9	12	1.33333	1.08906
P0A6H5	HSLU_ECOLI	hslU	12	16	1.33333	1.08906
P62623	ISPH_ECOLI	ispH	3	4	1.33333	1.08906
P0AF08	MRP_ECOLI	mrp	3	4	1.33333	1.08906
P63020	NFUA_ECOLI	nfuA	3	4	1.33333	1.08906
P0A7E9	PYRH_ECOLI	pyrH	3	4	1.33333	1.08906
P07012	RF2_ECOLI	prfB	9	12	1.33333	1.08906
P37765	RLUB_ECOLI	rluB	3	4	1.33333	1.08906
P37744	RMLA1_ECOLI	rmlA1	6	8	1.33333	1.08906
P30850	RNB_ECOLI	rnb	9	12	1.33333	1.08906
P0A800	RPOZ_ECOLI	rpoZ	9	12	1.33333	1.08906
P0A8R0	RRAA_ECOLI	rraA	3	4	1.33333	1.08906
P68191	SRA_ECOLI	sra	3	4	1.33333	1.08906
P00961	SYGB_ECOLI	glyS	18	24	1.33333	1.08906
P0AE01	TRMJ_ECOLI	trmJ	3	4	1.33333	1.08906
P75915	YCDY_ECOLI	ycdY	3	4	1.33333	1.08906
P77774	YFGL_ECOLI	yfgL	3	4	1.33333	1.08906
P02931	OMPF_ECOLI	ompF	55	74	1.34545	1.09896
P0ACJ8	CRP_ECOLI	crp	8	11	1.375	1.12309
P0A7N9	RL33_ECOLI	rpmG	8	11	1.375	1.12309
P00579	RPOD_ECOLI	rpoD	8	11	1.375	1.12309
P0A8T7	RPOC_ECOLI	rpoC	87	120	1.37931	1.12661
P0A7G6	RECA_ECOLI	recA	13	18	1.38462	1.13094
P21513	RNE_ECOLI	rne	39	54	1.38462	1.13094
P0AG63	RS17_ECOLI	rpsQ	13	18	1.38462	1.13094
P07118	SYV_ECOLI	valS	18	25	1.38889	1.13444
P0A8N5	SYK2_ECOLI	lysU	28	39	1.39286	1.13768
P0ABS1	DKSA_ECOLI	dksA	10	14	1.4	1.14351
P0A6R0	FABH_ECOLI	fabH	10	14	1.4	1.14351
P09127	HEMX_ECOLI	hemX	5	7	1.4	1.14351
P0AB77	KBL_ECOLI	kbl	5	7	1.4	1.14351
P26616	MAO1_ECOLI	sfcA	5	7	1.4	1.14351
P30177	YBIB_ECOLI	ybiB	5	7	1.4	1.14351
P69783	PTGA_ECOLI	crr	33	47	1.42424	1.16331
P10384	FADL_ECOLI	fadL	7	10	1.42857	1.16685
P0A955	ALKH_ECOLI	eda	9	13	1.44444	1.17981
P0A7M2	RL28_ECOLI	rpmB	9	13	1.44444	1.17981
P0ABB4	ATPB_ECOLI	atpD	77	112	1.45455	1.18806
P0AC33	FUMA_ECOLI	fumA	11	16	1.45455	1.18806
P31120	GLMM_ECOLI	glmM	11	16	1.45455	1.18806
P0AA16	OMPR_ECOLI	ompR	13	19	1.46154	1.19377
P0A8N3	SYK1_ECOLI	lysS	26	38	1.46154	1.19377
P0A7Z4	RPOA_ECOLI	rpoA	49	72	1.46939	1.20019
P61889	MDH_ECOLI	mdh	118	175	1.48305	1.21135
P0AE88	CPXR_ECOLI	cpxR	4	6	1.5	1.22519
P0ABI8	CYOB_ECOLI	cyoB	2	3	1.5	1.22519
P0A6J5	DADA_ECOLI	dadA	10	15	1.5	1.22519
P0A9Q9	DHAS_ECOLI	asd	6	9	1.5	1.22519
P00370	DHE4_ECOLI	gdhA	4	6	1.5	1.22519
P0AAB6	GALF_ECOLI	galF	2	3	1.5	1.22519
P25519	HFLX_ECOLI	hflX	4	6	1.5	1.22519
P76658	HLDE_ECOLI	hldE	4	6	1.5	1.22519
P0A817	METK_ECOLI	metK	6	9	1.5	1.22519
P37329	MODA_ECOLI	modA	2	3	1.5	1.22519
P0AF03	MOG_ECOLI	mog	2	3	1.5	1.22519
P0AF18	NAGA_ECOLI	nagA	4	6	1.5	1.22519
P23865	PRC_ECOLI	prc	6	9	1.5	1.22519
P31142	THTM_ECOLI	sseA	4	6	1.5	1.22519
P0ADK0	YIAF_ECOLI	yiaF	2	3	1.5	1.22519
P0A7B8	HSLV_ECOLI	hslvA	2	3	1.5	1.22519
P0A9N4	PFLA_ECOLI	pflaA	2	3	1.5	1.22519
P23839	YICC_ECOLI	yicC	2	3	1.5	1.22519
P0A6P1	EFTS_ECOLI	tsf	75	116	1.54667	1.26331
P0A8M3	SYT_ECOLI	thrS	57	89	1.5614	1.27534
P27306	STHA_ECOLI	sthA	21	33	1.57143	1.28353
P0A7J3	RL10_ECOLI	rplJ	45	71	1.57778	1.28872
P08839	PT1_ECOLI	ptsI	24	38	1.58333	1.29326
P36683	ACON2_ECOLI	acnB	118	187	1.58475	1.29441
P35340	AHPF_ECOLI	ahpF	17	27	1.58824	1.29726
P0A972	CSPE_ECOLI	cspE	8	13	1.625	1.32729
P0ACJ0	LRP_ECOLI	lrp	8	13	1.625	1.32729
P00550	PTM3C_ECOLI	mtlA	8	13	1.625	1.32729
P0ABA6	ATPG_ECOLI	atpG	14	23	1.64286	1.34187
P67910	HLDD_ECOLI	hldD	14	23	1.64286	1.34187
P32132	TYPA_ECOLI	typA	14	23	1.64286	1.34187
P0AC41	DHSA_ECOLI	sdhA	98	162	1.65306	1.35021
P0ACB7	HEMY_ECOLI	hemY	3	5	1.66667	1.36132
P0A9V1	LPTB_ECOLI	lptB	3	5	1.66667	1.36132
P0AFD1	NUOE_ECOLI	nuoE	3	5	1.66667	1.36132
P0A780	NUSB_ECOLI	nusB	3	5	1.66667	1.36132
P0AFK0	PMBA_ECOLI	pmbA	3	5	1.66667	1.36132
P00448	SODM_ECOLI	sodA	21	35	1.66667	1.36132
P29217	YCEH_ECOLI	yceH	3	5	1.66667	1.36132
P0ACX3	YDHR_ECOLI	ydhR	3	5	1.66667	1.36132
Q46871	YQJH_ECOLI	yqjH	3	5	1.66667	1.36132
P28903	NRDD_ECOLI	nrdD	3	5	1.66667	1.36132
P0A894	YHBJ_ECOLI	yhbJ	3	5	1.66667	1.36132
P0A6B7	ISCS_ECOLI	iscS	46	77	1.67391	1.36724
P33599	NUOCD_ECOLI	nuoC	19	32	1.68421	1.37565
P0A6X7	IHFA_ECOLI	ihfA	13	22	1.69231	1.38227
P0A7K2	RL7_ECOLI	rplL	54	92	1.7037	1.39157
P0A8J8	RHLB_ECOLI	rhlB	7	12	1.71429	1.40022
P76372	WZZB_ECOLI	wzzB	7	12	1.71429	1.40022
P16659	SYP_ECOLI	proS	18	31	1.72222	1.4067
P0AB71	ALF_ECOLI	fbaA	19	33	1.73684	1.41864
P0A8V2	RPOB_ECOLI	rpoB	73	127	1.73973	1.421
P15034	AMPP_ECOLI	pepP	4	7	1.75	1.42939
P00363	FRDA_ECOLI	frdA	4	7	1.75	1.42939
P76268	KDGR_ECOLI	kdgR	4	7	1.75	1.42939
P0AG86	SECB_ECOLI	secB	8	14	1.75	1.42939
P0A9K9	SLYD_ECOLI	slyD	8	14	1.75	1.42939
P0AAT9	YBEL_ECOLI	ybeL	4	7	1.75	1.42939
P0AAX8	YBIS_ECOLI	ybiS	4	7	1.75	1.42939
P0AC53	G6PD_ECOLI	zwf	13	23	1.76923	1.4451
P37095	PEPB_ECOLI	pepB	18	32	1.77778	1.45208
P08312	SYFA_ECOLI	pheS	9	16	1.77778	1.45208
P0ABD5	ACCA_ECOLI	accA	10	18	1.8	1.47023
P0A6A3	ACKA_ECOLI	ackA	5	9	1.8	1.47023
P0ABU5	ELBB_ECOLI	elbB	5	9	1.8	1.47023
P0A6P5	ENGA_ECOLI	engA	5	9	1.8	1.47023
P0A9S3	GATD_ECOLI	gatD	5	9	1.8	1.47023
P0A6W5	GREA_ECOLI	greA	5	9	1.8	1.47023
P06959	ODP2_ECOLI	aceF	47	85	1.80851	1.47718
P00956	SYI_ECOLI	ileS	23	42	1.82609	1.49154
P0AEB2	DACA_ECOLI	dacA	6	11	1.83333	1.49745
P0AFF6	NUSA_ECOLI	nusA	15	28	1.86667	1.52468
P0ADY3	RL14_ECOLI	rplN	15	28	1.86667	1.52468
P07001	PNTA_ECOLI	pntA	8	15	1.875	1.53149
P0ACG1	STPA_ECOLI	stpA	8	15	1.875	1.53149
P68767	AMPA_ECOLI	pepA	10	19	1.9	1.55191
P0ACF8	HNS_ECOLI	hns	33	63	1.90909	1.55933
P24182	ACCC_ECOLI	accC	7	14	2	1.63359
P0ABA4	ATPD_ECOLI	atpH	11	22	2	1.63359
P0A6E6	ATPE_ECOLI	atpC	3	6	2	1.63359
P24171	DCP_ECOLI	dcp	2	4	2	1.63359
P15042	DNLJ_ECOLI	ligA	4	8	2	1.63359
P00582	DPO1_ECOLI	polA	2	4	2	1.63359
P0AEG6	DSBC_ECOLI	dsbC	3	6	2	1.63359
P0AEN1	FRE_ECOLI	fre	2	4	2	1.63359
P0A9R7	FTSE_ECOLI	ftsE	2	4	2	1.63359
P0A6V8	GLK_ECOLI	glk	3	6	2	1.63359
P0AC62	GLRX3_ECOLI	grxC	4	8	2	1.63359
P0A9M2	HPRT_ECOLI	hpt	3	6	2	1.63359
P0A722	LPXA_ECOLI	lpxA	2	4	2	1.63359
P28635	METQ_ECOLI	metQ	2	4	2	1.63359
P37773	MPL_ECOLI	mpl	3	6	2	1.63359
P09169	OMPT_ECOLI	ompT	6	12	2	1.63359
P77737	OPPF_ECOLI	oppF	3	6	2	1.63359
P0AFJ1	PHNA_ECOLI	phnA	3	6	2	1.63359
P0AFL3	PPIA_ECOLI	ppiA	3	6	2	1.63359
P37759	RFBB_ECOLI	rfbB	2	4	2	1.63359
P61175	RL22_ECOLI	rplV	20	40	2	1.63359
P27434	RODZ_ECOLI	rodZ	2	4	2	1.63359
P0ABZ6	SURA_ECOLI	surA	3	6	2	1.63359
P11875	SYR_ECOLI	argS	6	12	2	1.63359
P0A887	UBIE_ECOLI	ubiE	3	6	2	1.63359
P0A8F0	UPP_ECOLI	upp	8	16	2	1.63359
P34209	YDCF_ECOLI	ydcF	2	4	2	1.63359
P0ADE8	YGFZ_ECOLI	ygfZ	7	14	2	1.63359
P0ADT5	YGIC_ECOLI	ygiC	2	4	2	1.63359
P64604	YRBD_ECOLI	yrbD	3	6	2	1.63359
P0A796	K6PF1_ECOLI	pfkA	9	19	2.11111	1.72434
P31979	NUOF_ECOLI	nuoF	9	19	2.11111	1.72434
P22259	PCKA_ECOLI	pckA	57	121	2.12281	1.73389
P37903	USPF_ECOLI	uspF	8	17	2.125	1.73569
P0A850	TIG_ECOLI	tig	101	216	2.13861	1.74681
P0A8E7	YAJQ_ECOLI	yajQ	20	43	2.15	1.75611
P10408	SECA_ECOLI	secA	13	28	2.15385	1.75925
P38489	NFNB_ECOLI	nfnB	5	11	2.2	1.79695
P0A7V3	RS3_ECOLI	rpsC	23	51	2.21739	1.81115
P0A6N8	EFPL_ECOLI	yeiP	4	9	2.25	1.83778
P33602	NUOG_ECOLI	nuoG	12	27	2.25	1.83778
P30744	SDHM_ECOLI	sdaB	8	18	2.25	1.83778
P0AFG8	ODP1_ECOLI	aceE	69	156	2.26087	1.84666
P0A6J8	DDLA_ECOLI	ddlA	3	7	2.33333	1.90585
P0A705	IF2_ECOLI	infB	30	70	2.33333	1.90585
P0A749	MURA_ECOLI	murA	3	7	2.33333	1.90585
P0AA10	RL13_ECOLI	rplM	18	42	2.33333	1.90585
P0AGJ9	SYY_ECOLI	tyrS	6	14	2.33333	1.90585
P75864	RLML_ECOLI	rlmL	5	12	2.4	1.9603
P0AG67	RS1_ECOLI	rpsA	61	147	2.40984	1.96834
P0A7W1	RS5_ECOLI	rpsE	26	63	2.42308	1.97915
P21889	SYD_ECOLI	aspS	21	51	2.42857	1.98364
P60723	RL4_ECOLI	rplD	35	86	2.45714	2.00698
P0AG55	RL6_ECOLI	rplF	27	67	2.48148	2.02686
P76316	DCYD_ECOLI	dcyD	2	5	2.5	2.04198
P0A9A6	FTSZ_ECOLI	ftsZ	10	25	2.5	2.04198
P0C8J8	GATZ_ECOLI	gatZ	2	5	2.5	2.04198
P08142	ILVB_ECOLI	ilvB	4	10	2.5	2.04198
P0AD59	IVY_ECOLI	ivy	2	5	2.5	2.04198
P12281	MOEA_ECOLI	moeA	2	5	2.5	2.04198
P0A9L8	P5CR_ECOLI	proC	2	5	2.5	2.04198
P0A7A7	PLSB_ECOLI	plsB	4	10	2.5	2.04198
P0A9M8	PTA_ECOLI	pta	6	15	2.5	2.04198
P37051	PURU_ECOLI	purU	2	5	2.5	2.04198
P0A7X6	RIMM_ECOLI	rimM	4	10	2.5	2.04198
P60438	RL3_ECOLI	rplC	22	55	2.5	2.04198
P0A7M9	RL31_ECOLI	rpmE	6	15	2.5	2.04198
P0ACI0	ROB_ECOLI	rob	2	5	2.5	2.04198
P16456	SELD_ECOLI	selD	6	15	2.5	2.04198
P76506	VACJ_ECOLI	vacJ	2	5	2.5	2.04198
P0AF36	ZAPB_ECOLI	zapB	10	25	2.5	2.04198
Q47146	FADE_ECOLI	fadE	2	5	2.5	2.04198
P77735	YAJO_ECOLI	yajO	2	5	2.5	2.04198
P0A7L0	RL1_ECOLI	rplA	35	88	2.51429	2.05365
P02358	RS6_ECOLI	rpsF	13	33	2.53846	2.0734
P0ADZ4	RS15_ECOLI	rpsO	7	18	2.57143	2.10033
P00962	SYQ_ECOLI	glnS	7	18	2.57143	2.10033
P0AG48	RL21_ECOLI	rplU	12	31	2.58333	2.11005
P0A6Z1	HSCA_ECOLI	hscA	5	13	2.6	2.12366
P60785	LEPA_ECOLI	lepA	5	13	2.6	2.12366
P0A7W7	RS8_ECOLI	rpsH	15	39	2.6	2.12366
P0A8A0	YEBC_ECOLI	yebC	5	13	2.6	2.12366
P31057	PANB_ECOLI	panB	3	8	2.66667	2.17812
P69407	RCSB_ECOLI	rcsB	3	8	2.66667	2.17812
P0A877	TRPA_ECOLI	trpA	6	16	2.66667	2.17812
P0A9P4	TRXB_ECOLI	trxB	3	8	2.66667	2.17812
P0ADN2	YIFE_ECOLI	yifE	3	8	2.66667	2.17812
P0A7V0	RS2_ECOLI	rpsB	32	86	2.6875	2.19513
P0A8P3	FETP_ECOLI	yggX	4	11	2.75	2.24618
P0A7U7	RS20_ECOLI	rpsT	8	22	2.75	2.24618
P07395	SYFB_ECOLI	pheT	16	44	2.75	2.24618
P0A7M6	RL29_ECOLI	rpmC	10	28	2.8	2.28702
P02925	RBSB_ECOLI	rbsB	14	40	2.85714	2.3337
P37689	GPMI_ECOLI	gpmI	8	23	2.875	2.34828
P0AG51	RL30_ECOLI	rpmD	11	32	2.90909	2.37613
P0A7R1	RL9_ECOLI	rplI	35	102	2.91429	2.38037
P76558	MAO2_ECOLI	maeB	37	109	2.94595	2.40623
P07639	AROB_ECOLI	aroB	3	9	3	2.45038
P25745	MNMA_ECOLI	mnmA	2	6	3	2.45038
P0ACD4	NIFU_ECOLI	nifU	5	15	3	2.45038
P02919	PBPB_ECOLI	mrcB	2	6	3	2.45038
P36938	PGM_ECOLI	pgm	3	9	3	2.45038
P0ADZ0	RL23_ECOLI	rplW	3	9	3	2.45038
P0AG07	RPE_ECOLI	rpe	2	6	3	2.45038
P0A7S9	RS13_ECOLI	rpsM	12	36	3	2.45038
P0AAD6	SDAC_ECOLI	sdaC	2	6	3	2.45038
P60651	SPEB_ECOLI	speB	2	6	3	2.45038
P06612	TOP1_ECOLI	topA	4	12	3	2.45038
P62399	RL5_ECOLI	rplE	42	130	3.09524	2.52817
P68919	RL25_ECOLI	rplY	20	63	3.15	2.5729
P0A7R5	RS10_ECOLI	rpsJ	13	41	3.15385	2.57604
P0A7I4	RF3_ECOLI	prfC	6	19	3.16667	2.58651
P0A7K6	RL19_ECOLI	rplS	20	66	3.3	2.69542
P0AAI5	FABF_ECOLI	fabF	3	10	3.33333	2.72264
P0A7T7	RS18_ECOLI	rpsR	3	10	3.33333	2.72264
P76536	YFEX_ECOLI	yfeX	3	10	3.33333	2.72264
P0A7E5	PYRG_ECOLI	pyrG	5	17	3.4	2.7771
P0AG59	RS14_ECOLI	rpsN	7	24	3.42857	2.80043
P75913	GHRA_ECOLI	ghrA	4	14	3.5	2.85878
P0ACQ4	OXYR_ECOLI	oxyR	2	7	3.5	2.85878
Q46868	YQIC_ECOLI	yqiC	2	7	3.5	2.85878
P0C018	RL18_ECOLI	rplR	11	39	3.54545	2.8959
P0A9D2	GST_ECOLI	gst	3	11	3.66667	2.99491
P22523	MUKB_ECOLI	mukB	3	12	4	3.26717
P0AB67	PNTB_ECOLI	pntB	2	8	4	3.26717
P69797	PTNAB_ECOLI	manX	3	12	4	3.26717
P07913	TDH_ECOLI	tdh	2	8	4	3.26717
P00934	THRC_ECOLI	thrC	2	8	4	3.26717
P0ACY1	YDJA_ECOLI	ydjA	4	16	4	3.26717
P0A7U3	RS19_ECOLI	rpsS	9	39	4.33333	3.53944
Q46856	YQHD_ECOLI	yqhD	2	9	4.5	3.67557
P0AA53	QMCA_ECOLI	qmcA	2	9	4.5	3.67557
P0AAC0	USPE_ECOLI	uspE	2	9	4.5	3.67557
P02359	RS7_ECOLI	rpsG	14	66	4.71429	3.8506
P0A7V8	RS4_ECOLI	rpsD	12	58	4.83333	3.94783
P05042	FUMC_ECOLI	fumC	2	10	5	4.08397
P33195	GCSP_ECOLI	gcvP	7	35	5	4.08397
P31663	PANC_ECOLI	panC	3	15	5	4.08397
P43672	UUP_ECOLI	uup	2	10	5	4.08397
P0A7X3	RS9_ECOLI	rpsI	7	37	5.28571	4.31734
P76027	OPPD_ECOLI	oppD	2	11	5.5	4.49236
P23836	PHOP_ECOLI	phoP	2	11	5.5	4.49236
P0A7R9	RS11_ECOLI	rpsK	5	28	5.6	4.57404
P0A9J8	PHEA_ECOLI	pheA	2	12	6	4.90076
P60624	RL24_ECOLI	rplX	7	43	6.14286	5.01744
P0AG44	RL17_ECOLI	rplQ	4	25	6.25	5.10496
P42641	OBG_ECOLI	obgE	2	14	7	5.71755
P0ADY1	PPID_ECOLI	ppiD	3	22	7.33333	5.98982
P00864	CAPP_ECOLI	ppc	2	19	9.5	7.75954
P0A7L8	RL27_ECOLI	rpmA	2	22	11	8.98473
P02413	RL15_ECOLI	rplO	2	25	12.5	10.2099
P60422	RL2_ECOLI	rplB	2	58	29	23.687
Reference
1Zhao, L., Cui, Y., Fu, G., Xu, Z., Liao, X., and Zhang, D. (2021). Signal Recognition Particle Suppressor Screening Reveals the Regulation of Membrane Protein Targeting by the Translation Rate. mBio 12, e02373-02320.

## Sheet: S1B
Accession (Uniprot)	Protein IDs	Gene Name	Mean Fold Change in MY1901 (vs. MG1655) Normalized
Ribosomal proteins
P0AG67	RS1_ECOLI	rpsA	1.96834
P0A7R5	RS10_ECOLI	rpsB	2.19513
P0A7R9	RS11_ECOLI	rpsT	2.24618
P0A7S9	RS13_ECOLI	rpsC	1.81115
P0AG59	RS14_ECOLI	rpsD	3.94783
P0ADZ4	RS15_ECOLI	rpsE	1.97915
P0A7T3	RS16_ECOLI	rpsF	2.0734
P0AG63	RS17_ECOLI	rpsG	3.8506
P0A7T7	RS18_ECOLI	rpsH	2.12366
P0A7U3	RS19_ECOLI	rpsI	4.31734
P0A7V0	RS2_ECOLI	rpsJ	2.57604
P0A7U7	RS20_ECOLI	rpsK	4.57404
P0A7V3	RS3_ECOLI	rpsM	2.45038
P0A7V8	RS4_ECOLI	rpsN	2.80043
P0A7W1	RS5_ECOLI	rpsO	2.10033
P02358	RS6_ECOLI	rpsP	0.735114
P02359	RS7_ECOLI	rpsQ	1.13094
P0A7W7	RS8_ECOLI	rpsR	2.72264
P0A7X3	RS9_ECOLI	rpsS	3.53944
P0A7L0	RL1_ECOLI	rplA	2.05365
P0A7J3	RL10_ECOLI	rplB	23.687
P0A7J7	RL11_ECOLI	rplC	2.04198
P0AA10	RL13_ECOLI	rplD	2.00698
P0ADY3	RL14_ECOLI	rplE	2.52817
P02413	RL15_ECOLI	rplF	2.02686
P0AG44	RL17_ECOLI	rplL	1.39157
P0C018	RL18_ECOLI	rplI	2.38037
P0A7K6	RL19_ECOLI	rplJ	1.28872
P60422	RL2_ECOLI	rplK	0.788628
P0AG48	RL21_ECOLI	rplM	1.90585
P61175	RL22_ECOLI	rplN	1.52468
P0ADZ0	RL23_ECOLI	rplO	10.2099
P60624	RL24_ECOLI	rplQ	5.10496
P68919	RL25_ECOLI	rplR	2.8959
P0A7L8	RL27_ECOLI	rplS	2.69542
P0A7M2	RL28_ECOLI	rplU	2.11005
P0A7M6	RL29_ECOLI	rplV	1.63359
P60438	RL3_ECOLI	rplW	2.45038
P0AG51	RL30_ECOLI	rplX	5.01744
P0A7M9	RL31_ECOLI	rplY	2.5729
P0A7N4	RL32_ECOLI	rpmA	8.98473
P0A7N9	RL33_ECOLI	rpmB	1.17981
P60723	RL4_ECOLI	rpmC	2.28702
P62399	RL5_ECOLI	rpmD	2.37613
P0AG55	RL6_ECOLI	rpmE	2.04198
P0A7K2	RL7_ECOLI	rpmF	0.583424
P0A7R1	RL9_ECOLI	rpmG	1.12309
Trasnlation associated factors
P69222	IF1_ECOLI	infA	0.816793
P0A705	IF2_ECOLI	infB	1.90585
P0A707	IF3_ECOLI	infC	0.21621
P0A6N1	EFTU_ECOLI	tufA	0.778397
P0A6M8	EFG_ECOLI	fusA	0.557341
P0A6P1	EFTS_ECOLI	tsf	1.26331
P0A6N4	EFP_ECOLI	efp	0.933478
P0A7I4	RF3_ECOLI	prfC	2.58651
P07012	RF2_ECOLI	prfB	1.08906
P0A805	RRF_ECOLI	frr	0.673854
Proteases and chaperones
P0A9M0	LON_ECOLI	lon	0.238231
P0AFM6	PSPA_ECOLI	pspA	0.314151
P0A6F9	CH10_ECOLI	groS	0.366724
P0A6F5	CH60_ECOLI	groL	0.36768
P0A6Y8	DNAK_ECOLI	dnaK	0.436758
P08622	DNAJ_ECOLI	dnaJ	0.466739
P0A6Z3	HTPG_ECOLI	htpG	0.476463
P63284	CLPB_ECOLI	clpB	0.522748
P0C054	IBPA_ECOLI	ibpA	0.816793
P09372	GRPE_ECOLI	grpE	0.867843
P0A6G7	CLPP_ECOLI	clpP	0.907548
P0A6Y5	HSLO_ECOLI	hslO	0.726038
P0A6H5	HSLU_ECOLI	hslU	1.08906
P0AEU7	SKP_ECOLI	skp	0.680661

## Sheet: S1C
Accession (Uniprot)	Protein IDs	Gene Name	1STEPdb Sub-cellular Location	2Mean Peptide Peak areas(MG1655)	Mean Peptide Peak areas(MY1901)	Mean Fold Change in MY1901 (vs. MG1655)	Mean Fold Change in MY1901 (vs. MG1655) Normalized	Mean Log2 Fold Change in MY1901 (vs. MG1655) Normalized	Mean Peptide Peak areas(SRP-)	Mean Fold Change in SRP- (vs. MG1655)	Mean Fold Change in SRP- (vs. MG1655) Normalized	Mean Log2 Fold Change in SRP- (vs. MG1655) Normalized
P30871	3PASE_ECOLI	ygiF	Cytoplasmic	65215.8	72854.3	1.11713	0.891773	-0.165252	315690	4.8407	2.71438	1.44062
P76491	5DNU_ECOLI	yfbR	Cytoplasmic	46406.8	60199.3	1.29721	1.03553	0.0503653	383040	8.25395	4.62833	2.21049
P00350	6PGD_ECOLI	gnd	Cytoplasmic	221717	293863	1.3254	1.05803	0.0813837	6361700	28.6929	16.0893	4.00803
P31119	AAS_ECOLI	aas	IntegralMembraneProtein	4.43517e+06	5606500	1.2641	1.0091	0.0130677	6.58083e+06	1.48378	0.832019	-0.265312
P00509	AAT_ECOLI	aspC	Cytoplasmic	25656.9	53744	2.09472	1.67216	0.741714	107043	4.17211	2.33947	1.22618
P24182	ACCC_ECOLI	accC	Cytoplasmic	396878	825577	2.08018	1.66055	0.731661	1938100	4.88336	2.7383	1.45328
P0A9Q5	ACCD_ECOLI	accD	Cytoplasmic	4141350	4.96503e+06	1.19889	0.957044	-0.0633421	4029000	0.972871	0.545529	-0.874273
P0A9G6	ACEA_ECOLI	aceA	Cytoplasmic	315267	2.44957e+06	7.76982	6.20245	2.63284	1.16287e+06	3.68852	2.0683	1.04845
P11071	ACEK_ECOLI	aceK	Cytoplasmic	49058.3	380020	7.74629	6.18366	2.62846	145020	2.95607	1.65759	0.729088
P0CK95	ACFD_ECOLI	yghJ	InnermembraneLipoprotein	371463	106728	0.287318	0.229358	-2.12433	247610	0.66658	0.373779	-1.41974
P25516	ACNA_ECOLI	acnA	Cytoplasmic	393321	612837	1.55811	1.2438	0.314751	372960	0.948233	0.531713	-0.91128
P36683	ACNB_ECOLI	acnB	Cytoplasmic	1.13196e+06	1.16753e+06	1.03142	0.823358	-0.280408	1.68657e+06	1.48995	0.835475	-0.259332
P0A6A8	ACP_ECOLI	acpP	Cytoplasmic	322386	421331	1.30692	1.04328	0.0611209	1.16883e+06	3.62555	2.033	1.02361
P24224	ACPS_ECOLI	acpS	Cytoplasmic	18779	50969.8	2.7142	2.16667	1.11548	83420	4.4422	2.49093	1.31668
P0AE06	ACRA_ECOLI	acrA	InnermembraneLipoprotein	3.25687e+07	39516000	1.21331	0.968556	-0.0460922	4.92113e+07	1.511	0.847281	-0.239088
P31224	ACRB_ECOLI	acrB	IntegralMembraneProtein	27866000	1.81573e+07	0.651595	0.520151	-0.942998	2.65473e+07	0.952678	0.534206	-0.904533
P24177	ACRD_ECOLI	acrD	IntegralMembraneProtein	280027	676070	2.41431	1.92728	0.946564	549007	1.96055	1.09936	0.136666
P0ACS9	ACRR_ECOLI	acrR	Cytoplasmic	194673	1.33093e+06	6.83675	5.4576	2.44827	4.89837e+06	25.162	14.1094	3.81858
P32705	ACTP_ECOLI	actP	IntegralMembraneProtein	3.54888e+06	1.44643e+06	0.407574	0.325356	-1.61991	80775.7	0.0227609	0.0127629	-6.29189
P22333	ADD_ECOLI	add	Cytoplasmic	153182	139300	0.909373	0.725928	-0.462101	482507	3.14988	1.76627	0.820703
P0A9Q7	ADHE_ECOLI	adhE	Cytoplasmic	2.14107e+06	3.96267e+06	1.85079	1.47744	0.563097	20015000	9.34814	5.24189	2.39009
P60061	ADIC_ECOLI	adiC	IntegralMembraneProtein	30942.8	28180	0.910712	0.726997	-0.459978	227717	7.35927	4.12664	2.04497
P33234	ADIY_ECOLI	adiY	Cytoplasmic	157750	360720	2.28665	1.82537	0.868192	2.73773e+06	17.3548	9.73157	3.28267
P39180	AG43_ECOLI	flu	OutermembraneProtein	1.34067e+07	90041000	6.71614	5.36132	2.42259	3.07383e+06	0.229276	0.128565	-2.95943
P0AE08	AHPC_ECOLI	ahpC	Cytoplasmic	226582	221987	0.979719	0.782084	-0.354605	689380	3.04252	1.70606	0.770672
P27250	AHR_ECOLI	ahr	Cytoplasmic	70212.2	110427	1.57276	1.25549	0.328251	456430	6.50073	3.64522	1.86601
P00561	AK1H_ECOLI	thrA	Cytoplasmic	1655250	1442600	0.87153	0.69572	-0.523422	7.47243e+06	4.51438	2.5314	1.33994
P00562	AK2H_ECOLI	metL	Cytoplasmic	80644.2	226850	2.81297	2.24552	1.16705	726780	9.01218	5.0535	2.33728
P08660	AK3_ECOLI	lysC	Cytoplasmic	41099.5	65095.3	1.58385	1.26434	0.338389	537007	13.066	7.32665	2.87315
P0A959	ALAA_ECOLI	alaA	Cytoplasmic	33058.7	59099.3	1.78771	1.42708	0.513068	184350	5.57645	3.12694	1.64475
P77434	ALAC_ECOLI	alaC	Cytoplasmic	32294.8	109826	3.40072	2.71471	1.4408	612860	18.977	10.6412	3.41159
P25553	ALDA_ECOLI	aldA	Cytoplasmic	76753.8	534593	6.96504	5.56001	2.47509	151533	1.97428	1.10706	0.146731
P0AB71	ALF_ECOLI	fbaA	Cytoplasmic	197183	51306.3	0.260197	0.207708	-2.26737	673267	3.41443	1.91461	0.937051
P0A955	ALKH_ECOLI	eda	Cytoplasmic	514065	341240	0.663807	0.5299	-0.916208	2197500	4.27475	2.39703	1.26125
P0ACN4	ALLR_ECOLI	allR	Cytoplasmic	67054.5	56249.3	0.83886	0.66964	-0.578542	328093	4.89294	2.74367	1.45611
P29012	ALR2_ECOLI	dadX	Cytoplasmic	622770	409483	0.657519	0.52488	-0.929939	1.08627e+06	1.74425	0.978072	-0.031987
P42601	ALX_ECOLI	alx	IntegralMembraneProtein	6710.87	68636	10.2276	8.16442	3.02935	125426	18.6899	10.4802	3.3896
P26365	AMIB_ECOLI	amiB	Periplasmic	16110.3	10895.5	0.676305	0.539877	-0.889298	40068	2.48711	1.39462	0.479875
P63883	AMIC_ECOLI	amiC	Periplasmic	196877	449750	2.28443	1.8236	0.866787	2261100	11.4849	6.44003	2.68707
P75820	AMID_ECOLI	amiD	OutermembraneLipoprotein	3.56122e+06	7.32837e+06	2.05783	1.64271	0.716077	5460700	1.53338	0.859829	-0.217878
P0AE12	AMN_ECOLI	amn	Cytoplasmic	8288.22	31804.7	3.83734	3.06324	1.61506	67837.1	8.18476	4.58953	2.19835
P68767	AMPA_ECOLI	pepA	Cytoplasmic	330115	397010	1.20264	0.960037	-0.0588378	1.41513e+06	4.28679	2.40378	1.2653
P0AE14	AMPE_ECOLI	ampE	IntegralMembraneProtein	3043550	2.97393e+06	0.977126	0.780014	-0.358427	2.16773e+06	0.712238	0.399381	-1.32416
P0AE16	AMPG_ECOLI	ampG	IntegralMembraneProtein	980272	534860	0.545624	0.435558	-1.19906	541387	0.552282	0.309687	-1.69112
P04825	AMPN_ECOLI	pepN	Cytoplasmic	103323	208157	2.01462	1.60822	0.685464	2.87983e+06	27.8721	15.629	3.96616
P15034	AMPP_ECOLI	pepP	Cytoplasmic	81811.8	307117	3.75394	2.99667	1.58336	493433	6.03133	3.38201	1.75788
P26612	AMY2_ECOLI	amyA	Cytoplasmic	390638	470300	1.20393	0.961063	-0.0572966	1429900	3.66042	2.05255	1.03741
P77610	ANSP_ECOLI	ansP	IntegralMembraneProtein	92433.8	72532.3	0.784695	0.626401	-0.674841	241567	2.6134	1.46544	0.551335
P0AB85	APBE_ECOLI	apbE	InnermembraneLipoprotein	287512	828897	2.883	2.30142	1.20253	279220	0.971161	0.544569	-0.876812
P26459	APPC_ECOLI	appC	IntegralMembraneProtein	193660	100302	0.517929	0.413449	-1.27422	1136100	5.86648	3.28957	1.7179
P0A9E0	ARAC_ECOLI	araC	Cytoplasmic	77973.7	132311	1.69686	1.35456	0.437826	689490	8.8426	4.95841	2.30988
P0AE26	ARAH_ECOLI	araH	IntegralMembraneProtein	262470	152204	0.579891	0.462912	-1.11119	51732	0.197097	0.11052	-3.17762
P0AEC3	ARCB_ECOLI	arcB	IntegralMembraneProtein	3.37312e+06	5303400	1.57226	1.25509	0.327791	8470000	2.51103	1.40804	0.493686
P0A8S1	ARGP_ECOLI	argP	Cytoplasmic	15845.2	31285.3	1.97443	1.57614	0.656393	73968.3	4.66818	2.61764	1.38826
P77398	ARNA_ECOLI	arnA	Cytoplasmic	110100	266963	2.42474	1.9356	0.952783	223453	2.02955	1.13805	0.186565
P07639	AROB_ECOLI	aroB	Cytoplasmic	67042	153867	2.29508	1.8321	0.873499	168643	2.51549	1.41054	0.496244
P00887	AROH_ECOLI	aroH	Cytoplasmic	138888	342107	2.46317	1.96629	0.975475	320817	2.30989	1.29525	0.373228
P15993	AROP_ECOLI	aroP	IntegralMembraneProtein	22251	12210.2	0.548749	0.438052	-1.19083	45432.7	2.04183	1.14494	0.195267
P0AE30	ARTM_ECOLI	artM	IntegralMembraneProtein	475772	777143	1.63344	1.30393	0.382867	1.04983e+06	2.20659	1.23733	0.307225
P0AAF6	ARTP_ECOLI	artP	Cytoplasmic	1.50048e+06	740307	0.493379	0.393851	-1.34428	732393	0.488105	0.2737	-1.86933
P0AE34	ARTQ_ECOLI	artQ	IntegralMembraneProtein	1.50753e+06	1.72493e+06	1.14421	0.913392	-0.130694	2.03067e+06	1.34701	0.755325	-0.40483
P28249	ASMA_ECOLI	asmA	IntegralMembraneProtein	3137950	4.37793e+06	1.39516	1.11372	0.155383	1.98363e+06	0.632143	0.354468	-1.49627
P00963	ASNA_ECOLI	asnA	Cytoplasmic	47784.8	54035	1.1308	0.902687	-0.147702	162343	3.39738	1.90505	0.929831
P22106	ASNB_ECOLI	asnB	Cytoplasmic	90119.5	152416	1.69127	1.3501	0.433062	622737	6.91012	3.87479	1.95412
P0ACI6	ASNC_ECOLI	asnC	Cytoplasmic	139790	322737	2.30873	1.843	0.882055	1.87047e+06	13.3806	7.50304	2.90747
P0AC38	ASPA_ECOLI	aspA	Cytoplasmic	939090	787020	0.838067	0.669007	-0.579908	2975100	3.16807	1.77646	0.829009
P0A951	ATDA_ECOLI	speG	Cytoplasmic	108407	70341.7	0.648866	0.517973	-0.949051	471430	4.3487	2.4385	1.28599
P0ABB8	ATMA_ECOLI	mgtA	IntegralMembraneProtein	7.83133e+06	5.09527e+06	0.650626	0.519377	-0.945145	15928000	2.03388	1.14048	0.189641
Q06065	ATOC_ECOLI	atoC	Cytoplasmic	24479.7	33553.3	1.37066	1.09416	0.129825	38276.7	1.56361	0.876779	-0.189716
Q06067	ATOS_ECOLI	atoS	IntegralMembraneProtein	25086.2	72269.7	2.88086	2.29971	1.20145	32993.3	1.3152	0.737487	-0.439311
P0AB98	ATP6_ECOLI	atpB	IntegralMembraneProtein	4.12647e+06	3292300	0.79785	0.636902	-0.650856	7.68783e+06	1.86305	1.04469	0.0630762
P0ABB0	ATPA_ECOLI	atpA	Cytoplasmic	14247000	6.78113e+06	0.475969	0.379954	-1.3961	1.49423e+07	1.04881	0.588108	-0.765847
P0ABB4	ATPB_ECOLI	atpD	IntegralMembraneProtein	4922250	2321300	0.471593	0.376461	-1.40943	1.17627e+07	2.38969	1.34	0.422231
P0ABA4	ATPD_ECOLI	atpH	Cytoplasmic	1527250	660103	0.432217	0.345027	-1.53522	1.36967e+06	0.896819	0.502883	-0.991705
P0A6E6	ATPE_ECOLI	atpC	IntegralMembraneProtein	19837.3	13093.1	0.660024	0.52688	-0.924454	21210.8	1.06924	0.599566	-0.738009
P0ABA0	ATPF_ECOLI	atpF	IntegralMembraneProtein	2.77177e+07	11719000	0.422799	0.337509	-1.567	2.16187e+07	0.77996	0.437355	-1.19312
P0ABA6	ATPG_ECOLI	atpG	Cytoplasmic	13022000	3.49133e+06	0.26811	0.214025	-2.22415	2319500	0.178122	0.0998801	-3.32366
P68699	ATPL_ECOLI	atpE	IntegralMembraneProtein	33592000	24877000	0.740563	0.591172	-0.75835	67886000	2.0209	1.1332	0.180402
P09053	AVTA_ECOLI	avtA	Cytoplasmic	695708	1.0233e+06	1.47088	1.17416	0.231635	3.21173e+06	4.61649	2.58866	1.3722
P30847	BAES_ECOLI	baeS	IntegralMembraneProtein	462338	960270	2.07699	1.658	0.729447	754987	1.63297	0.915675	-0.127092
P0A940	BAMA_ECOLI	bamA	OutermembraneProtein	3.35373e+07	1.44593e+07	0.431141	0.344169	-1.53881	2.12263e+07	0.632917	0.354902	-1.49451
P77774	BAMB_ECOLI	bamB	OutermembraneLipoprotein	5.46128e+07	27489000	0.503343	0.401806	-1.31543	3.45947e+07	0.633453	0.355203	-1.49328
P0A903	BAMC_ECOLI	bamC	OutermembraneLipoprotein	1.33557e+08	92241000	0.690651	0.551328	-0.859016	104950000	0.785809	0.440635	-1.18234
P0AC02	BAMD_ECOLI	bamD	OutermembraneLipoprotein	1.14458e+08	6.53623e+07	0.571058	0.455861	-1.13334	58201000	0.508491	0.285132	-1.8103
P0A937	BAME_ECOLI	bamE	OutermembraneLipoprotein	59485000	3.73533e+07	0.627945	0.501272	-0.996333	3.15383e+07	0.53019	0.297299	-1.75001
P0AEC5	BARA_ECOLI	barA	IntegralMembraneProtein	542653	1.04694e+06	1.92929	1.5401	0.623027	1287840	2.37323	1.33077	0.412257
P30844	BASS_ECOLI	basS	IntegralMembraneProtein	217367	208720	0.960221	0.766519	-0.383606	358227	1.64803	0.924117	-0.113852
P28246	BCR_ECOLI	bcr	IntegralMembraneProtein	677038	819003	1.20969	0.96566	-0.0504126	579103	0.855348	0.479629	-1.06001
P37652	BCSB_ECOLI	bcsB	IntegralMembraneProtein	505653	591390	1.16956	0.933626	-0.0990832	404243	0.799448	0.448283	-1.15752
P37650	BCSC_ECOLI	bcsC	Periplasmic	339633	378567	1.11463	0.889783	-0.168475	230337	0.678192	0.38029	-1.39483
P37657	BCSE_ECOLI	bcsE	Cytoplasmic	759020	204883	0.269931	0.215479	-2.21438	948707	1.24991	0.700876	-0.51277
P37659	BCSG_ECOLI	bcsG	IntegralMembraneProtein	707033	492383	0.696408	0.555924	-0.847041	686400	0.970817	0.544377	-0.877323
P17446	BETI_ECOLI	betI	Cytoplasmic	67165.6	186700	2.7797	2.21896	1.14988	499873	7.4424	4.17326	2.06117
P0ABC9	BETT_ECOLI	betT	IntegralMembraneProtein	552348	1.10663e+06	2.00351	1.59935	0.677483	1912400	3.46231	1.94146	0.95714
P0ABD3	BFR_ECOLI	bfr	Cytoplasmic	23864.5	94785	3.9718	3.17058	1.66475	337387	14.1376	7.92752	2.98687
Q46829	BGLA_ECOLI	bglA	Cytoplasmic	309013	256817	0.831086	0.663434	-0.591975	1539300	4.98134	2.79324	1.48194
P06709	BIRA_ECOLI	birA	Cytoplasmic	14138.2	33286	2.35434	1.87941	0.910276	53535	3.78656	2.12328	1.08629
P0A901	BLC_ECOLI	blc	OutermembraneLipoprotein	1.24362e+07	2.26367e+07	1.82023	1.45304	0.539075	4218700	0.339228	0.190219	-2.39427
P75989	BLUR_ECOLI	bluR	Cytoplasmic	592560	251037	0.423648	0.338187	-1.56411	1.10687e+06	1.86794	1.04743	0.0668548
P77330	BORD_ECOLI	borD	OutermembraneLipoprotein	363927	226417	0.622149	0.496645	-1.00971	1.10103e+06	3.02543	1.69648	0.762545
P0AD99	BRNQ_ECOLI	brnQ	IntegralMembraneProtein	105403	99683	0.945733	0.754954	-0.405539	566417	5.37383	3.01332	1.59136
P39297	BSMA_ECOLI	bsmA	OutermembraneLipoprotein	1.79108e+06	2.00087e+06	1.11713	0.891773	-0.165252	1.50717e+06	0.841483	0.471854	-1.08359
P0AD14	BTSS_ECOLI	btsS	IntegralMembraneProtein	1.13416e+06	1.68527e+06	1.48591	1.18617	0.246306	261443	0.230517	0.12926	-2.95165
P39396	BTST_ECOLI	btsT	IntegralMembraneProtein	1.96538e+07	9053500	0.460648	0.367723	-1.44331	9.54177e+06	0.485491	0.272235	-1.87708
P06129	BTUB_ECOLI	btuB	OutermembraneProtein	2.85883e+06	1827800	0.639352	0.510378	-0.970363	3.30927e+06	1.15756	0.64909	-0.623509
P23890	CADC_ECOLI	cadC	IntegralMembraneProtein	119193	127229	1.06742	0.852097	-0.230911	390483	3.27606	1.83702	0.87737
P61517	CAN_ECOLI	can	Cytoplasmic	249651	449813	1.80177	1.4383	0.524369	7518300	30.1152	16.8868	4.07783
P00864	CAPP_ECOLI	ppc	Cytoplasmic	569633	2.13493e+06	3.74791	2.99186	1.58104	25427000	44.6375	25.0301	4.64559
P21179	CATE_ECOLI	katE	Cytoplasmic	8061.5	15395.9	1.90981	1.52455	0.608385	276943	34.3538	19.2636	4.2678
P06961	CCA_ECOLI	cca	Cytoplasmic	86721.5	96741.3	1.11554	0.890507	-0.167302	404670	4.66632	2.61659	1.38769
P33931	CCMA_ECOLI	ccmA	Cytoplasmic	57758.3	75037.3	1.29916	1.03709	0.0525346	80470.3	1.39322	0.781238	-0.356166
P0ABM1	CCMC_ECOLI	ccmC	IntegralMembraneProtein	569815	242443	0.425477	0.339647	-1.55789	223717	0.392613	0.220154	-2.18341
P69490	CCME_ECOLI	ccmE	IntegralMembraneProtein	1962300	1.35793e+06	0.692011	0.552414	-0.856177	1.05297e+06	0.536602	0.300894	-1.73267
P33927	CCMF_ECOLI	ccmF	IntegralMembraneProtein	917473	550393	0.599901	0.478885	-1.06225	243577	0.265486	0.148869	-2.74788
P0ABM9	CCMH_ECOLI	ccmH	IntegralMembraneProtein	1.78107e+06	909120	0.510436	0.407467	-1.29524	1167200	0.655338	0.367475	-1.44428
P37047	CDAR_ECOLI	cdaR	Cytoplasmic	69725.7	240047	3.44273	2.74824	1.45851	52449.7	0.752229	0.421806	-1.24535
P0ABF6	CDD_ECOLI	cdd	Cytoplasmic	102274	43699.7	0.42728	0.341086	-1.55179	213630	2.0888	1.17127	0.228079
P06282	CDH_ECOLI	cdh	IntegralMembraneProtein	2.31022e+06	2.42293e+06	1.04879	0.837222	-0.256318	3.90677e+06	1.69108	0.948259	-0.076647
P0ABG1	CDSA_ECOLI	cdsA	IntegralMembraneProtein	240385	192057	0.798954	0.637784	-0.648859	373283	1.55286	0.87075	-0.19967
P0ACU0	CECR_ECOLI	cecR	Cytoplasmic	69255.2	186173	2.68822	2.14594	1.10161	1.91007e+06	27.5801	15.4653	3.95096
P0A9H7	CFA_ECOLI	cfa	Cytoplasmic	284403	597507	2.10091	1.6771	0.745972	5.50827e+06	19.3678	10.8603	3.44099
P0A6F5	CH60_ECOLI	groL	Cytoplasmic	497398	766077	1.54017	1.22948	0.298043	2.74493e+06	5.51858	3.09449	1.6297
P76213	CHO_ECOLI	cho	Cytoplasmic	38548.8	82362.3	2.13657	1.70557	0.770253	188863	4.89933	2.74725	1.45799
P77808	CINAL_ECOLI	yfaY	Cytoplasmic	110682	100494	0.907953	0.724795	-0.464355	1.53037e+06	13.8267	7.75317	2.95479
P17315	CIRA_ECOLI	cirA	OutermembraneProtein	5298600	6.40537e+06	1.20888	0.965017	-0.0513745	5.82773e+06	1.09986	0.616738	-0.69727
P0ABH7	CISY_ECOLI	gltA	Cytoplasmic	3.50672e+06	9.31663e+06	2.6568	2.12085	1.08464	1.03016e+07	2.93769	1.64728	0.720086
P37019	CLCA_ECOLI	clcA	IntegralMembraneProtein	245335	340117	1.38634	1.10668	0.146232	908947	3.70492	2.0775	1.05485
P0ABH9	CLPA_ECOLI	clpA	Cytoplasmic	3.97293e+06	2.11003e+06	0.531102	0.423965	-1.23798	2.86767e+06	0.721801	0.404743	-1.30492
P63284	CLPB_ECOLI	clpB	Cytoplasmic	413475	2.39737e+06	5.79809	4.62847	2.21053	6.16173e+06	14.9023	8.35633	3.06287
P0A6G7	CLPP_ECOLI	clpP	Cytoplasmic	26275	16775	0.638438	0.509649	-0.972425	199133	7.5788	4.24974	2.08738
P0A6H1	CLPX_ECOLI	clpX	Cytoplasmic	701893	747047	1.06433	0.849627	-0.235098	6.82337e+06	9.72137	5.45117	2.44657
P0A6H8	CLSA_ECOLI	clsA	IntegralMembraneProtein	3365250	4917500	1.46126	1.16648	0.222167	4.27423e+06	1.27011	0.712202	-0.489642
P0AA84	CLSB_ECOLI	clsB	Cytoplasmic	30489.3	46065.3	1.51087	1.20609	0.270332	113097	3.70938	2.08	1.05659
P75919	CLSC_ECOLI	clsC	Cytoplasmic	258403	341257	1.32064	1.05423	0.0761881	585433	2.26558	1.2704	0.345286
P76291	CMOB_ECOLI	cmoB	Cytoplasmic	133612	259490	1.94212	1.55034	0.632585	1.78853e+06	13.386	7.50609	2.90806
P36561	COBS_ECOLI	cobS	IntegralMembraneProtein	22515.7	95326	4.23376	3.3797	1.7569	180220	8.0042	4.48828	2.16616
P0AA82	CODB_ECOLI	codB	IntegralMembraneProtein	236193	92083	0.389863	0.311217	-1.68401	78329.7	0.331634	0.185961	-2.42693
Q59385	COPA_ECOLI	copA	IntegralMembraneProtein	3.25533e+06	2.77383e+06	0.852089	0.6802	-0.555969	5.19173e+06	1.59484	0.894292	-0.161183
P0ABI4	CORA_ECOLI	corA	IntegralMembraneProtein	6.15823e+06	7.68083e+06	1.24725	0.995644	-0.0062981	5972400	0.969824	0.54382	-0.8788
P0AE78	CORC_ECOLI	corC	Cytoplasmic	63734.2	112756	1.76917	1.41228	0.498025	424580	6.66173	3.73551	1.9013
P0AE82	CPXA_ECOLI	cpxA	IntegralMembraneProtein	4.19682e+06	8.51447e+06	2.02879	1.61953	0.695576	5085800	1.21182	0.679519	-0.557415
P0ACP1	CRA_ECOLI	cra	Cytoplasmic	682030	1.45157e+06	2.1283	1.69897	0.764659	1.35023e+06	1.97973	1.11011	0.150708
P0AE91	CREA_ECOLI	creA	Periplasmic	287073	365280	1.27243	1.01575	0.0225415	1.26127e+06	4.39354	2.46364	1.30079
P08401	CREC_ECOLI	creC	IntegralMembraneProtein	1.18967e+06	3.05563e+06	2.56847	2.05035	1.03587	1057310	0.888744	0.498355	-1.00475
P24251	CRL_ECOLI	crl	Cytoplasmic	804458	1100680	1.36822	1.09222	0.127261	4513000	5.60999	3.14575	1.6534
P0ACJ8	CRP_ECOLI	crp	Cytoplasmic	3109650	8827000	2.83858	2.26597	1.18013	1.35947e+07	4.37177	2.45143	1.29362
P54901	CSIE_ECOLI	csiE	Cytoplasmic	2.86403e+06	6578800	2.29704	1.83367	0.874732	953807	0.333029	0.186743	-2.42087
P37338	CSIR_ECOLI	csiR	Cytoplasmic	151275	147467	0.974824	0.778176	-0.361831	128367	0.848564	0.475825	-1.0715
P13518	CSRD_ECOLI	csrD	IntegralMembraneProtein	522862	1.17473e+06	2.24674	1.79351	0.842788	972260	1.8595	1.0427	0.0603189
P15078	CSTA_ECOLI	cstA	IntegralMembraneProtein	1.03232e+07	11584300	1.12216	0.895789	-0.158768	345490	0.0334672	0.0187664	-5.7357
P77485	CUSS_ECOLI	cusS	IntegralMembraneProtein	750158	1.04123e+06	1.38802	1.10802	0.147982	703357	0.937611	0.525757	-0.927533
P00936	CYAA_ECOLI	cyaA	Cytoplasmic	388600	932757	2.4003	1.9161	0.93817	4.76547e+06	12.2632	6.87646	2.78167
P0AAE0	CYCA_ECOLI	cycA	IntegralMembraneProtein	4.76978e+06	1579700	0.331189	0.26438	-1.91932	5.77227e+06	1.21017	0.678594	-0.55938
P0ABJ9	CYDA_ECOLI	cydA	IntegralMembraneProtein	6.08488e+07	35049000	0.576001	0.459807	-1.1209	2.83023e+07	0.465125	0.260815	-1.9389
P0ABK2	CYDB_ECOLI	cydB	IntegralMembraneProtein	2.89067e+06	2673700	0.924942	0.738357	-0.437609	1755700	0.607369	0.340576	-1.55395
P23886	CYDC_ECOLI	cydC	IntegralMembraneProtein	4.02598e+06	4230300	1.05075	0.838786	-0.253626	5.78903e+06	1.43792	0.806299	-0.310613
P29018	CYDD_ECOLI	cydD	IntegralMembraneProtein	5.04623e+06	4.44523e+06	0.880901	0.7032	-0.507992	6.73823e+06	1.3353	0.748757	-0.41743
P0ABJ1	CYOA_ECOLI	cyoA	IntegralMembraneProtein	1.39433e+07	9.78597e+06	0.701838	0.560259	-0.835834	11199000	0.80318	0.450376	-1.1508
P0ABI8	CYOB_ECOLI	cyoB	IntegralMembraneProtein	1.87632e+07	12925000	0.68885	0.549891	-0.862783	12489000	0.665613	0.373236	-1.42184
P16676	CYSA_ECOLI	cysA	Cytoplasmic	194930	221893	1.13832	0.908694	-0.138133	1647500	8.45176	4.73925	2.24466
P0A9F3	CYSB_ECOLI	cysB	Cytoplasmic	3649550	2.82827e+06	0.774963	0.618633	-0.692845	24861000	6.81207	3.81981	1.9335
P0A9D4	CYSE_ECOLI	cysE	Cytoplasmic	87126	137087	1.57343	1.25603	0.328869	552337	6.33952	3.55483	1.82978
P0ABK5	CYSK_ECOLI	cysK	Cytoplasmic	129068	143103	1.10874	0.885081	-0.176118	1544300	11.965	6.70929	2.74616
P0AEB0	CYSW_ECOLI	cysW	IntegralMembraneProtein	39166.2	53086.4	1.35541	1.08199	0.113689	28939.3	0.738886	0.414323	-1.27117
P0A6J3	CYSZ_ECOLI	cysZ	IntegralMembraneProtein	933988	1.16563e+06	1.24802	0.996259	-0.00540681	1214460	1.30029	0.729128	-0.455755
P0AEB2	DACA_ECOLI	dacA	Periplasmic	1.88242e+07	8005600	0.425283	0.339492	-1.55855	2.42397e+07	1.28769	0.72206	-0.46981
P24228	DACB_ECOLI	dacB	Periplasmic	304020	302897	0.996305	0.795324	-0.330385	802503	2.63964	1.48015	0.565747
P08506	DACC_ECOLI	dacC	Periplasmic	1.77538e+07	2.50783e+07	1.41256	1.12761	0.173267	2.10957e+07	1.18823	0.66629	-0.585778
P0A6J5	DADA_ECOLI	dadA	Cytoplasmic	9.58432e+06	5146400	0.536961	0.428642	-1.22216	7.08357e+06	0.739079	0.414432	-1.27079
P11557	DAMX_ECOLI	damX	IntegralMembraneProtein	3.74568e+06	7.76933e+06	2.07421	1.65579	0.727517	4.07437e+06	1.08775	0.609946	-0.713247
P0A9D8	DAPD_ECOLI	dapD	Cytoplasmic	374938	127267	0.339434	0.270961	-1.88384	278590	0.743029	0.416647	-1.2631
P0AFR2	DAUA_ECOLI	dauA	IntegralMembraneProtein	4.19373e+06	2666700	0.635877	0.507604	-0.978224	2554500	0.609123	0.34156	-1.54979
P0ACF0	DBHA_ECOLI	hupA	Cytoplasmic	586229	806293	1.37539	1.09794	0.134797	766357	1.30727	0.733037	-0.448041
P21693	DBPA_ECOLI	dbpA	Cytoplasmic	46995.6	72963.3	1.55256	1.23937	0.309602	202940	4.31828	2.42143	1.27586
P28248	DCD_ECOLI	dcd	Cytoplasmic	17864.5	18840.4	1.05463	0.841883	-0.248309	235657	13.1913	7.39692	2.88692
P69908	DCEA_ECOLI	gadA	Cytoplasmic	296665	371833	1.25338	1.00054	0.000776967	1740100	5.86554	3.28905	1.71767
P52095	DCLZ_ECOLI	ldcC	Cytoplasmic	80610.2	356067	4.41714	3.52609	1.81807	2.06623e+06	25.6324	14.3731	3.8453
P0AED9	DCM_ECOLI	dcm	Cytoplasmic	141115	219220	1.55348	1.2401	0.310462	268277	1.90112	1.06603	0.0922546
P21169	DCOR_ECOLI	speC	Cytoplasmic	66618.8	50917.7	0.764313	0.610131	-0.712808	775433	11.6399	6.52694	2.70641
P24171	DCP_ECOLI	dcp	Cytoplasmic	131880	166676	1.26385	1.0089	0.0127791	1802100	13.6647	7.66235	2.93779
P0AEE1	DCRB_ECOLI	dcrB	InnermembraneLipoprotein	2.54758e+07	17570000	0.689673	0.550548	-0.86106	3.02127e+07	1.18593	0.665002	-0.58857
P0A830	DCTA_ECOLI	dctA	IntegralMembraneProtein	37915500	2.38743e+07	0.629672	0.502651	-0.992372	692677	0.018269	0.0102442	-6.60906
P0ABN5	DCUA_ECOLI	dcuA	IntegralMembraneProtein	3.05267e+07	8721600	0.285704	0.22807	-2.13245	6.60647e+06	0.216416	0.121353	-3.04271
P0AD01	DCUR_ECOLI	dcuR	Cytoplasmic	73826.5	452863	6.13416	4.89674	2.29182	355220	4.81155	2.69803	1.43191
P0AEC8	DCUS_ECOLI	dcuS	IntegralMembraneProtein	1092850	1.72987e+06	1.58289	1.26358	0.337521	1952200	1.78634	1.00167	0.00241155
P0A9P6	DEAD_ECOLI	deaD	Cytoplasmic	870193	458507	0.526902	0.420612	-1.24944	1.36493e+06	1.56854	0.879545	-0.185171
P0ACJ5	DECR_ECOLI	decR	Cytoplasmic	88618.2	186140	2.10047	1.67675	0.745669	334273	3.77206	2.11515	1.08076
P09549	DEDD_ECOLI	dedD	IntegralMembraneProtein	1.83687e+06	1.46407e+06	0.797046	0.636261	-0.65231	2.13747e+06	1.16365	0.652505	-0.615939
P39099	DEGQ_ECOLI	degQ	Periplasmic	33158.7	19681	0.59354	0.473808	-1.07763	58218.7	1.75576	0.984527	-0.0224974
P0AEE3	DEGS_ECOLI	degS	Periplasmic	1085270	1.64323e+06	1.51412	1.20869	0.273439	1155400	1.06462	0.596976	-0.744256
P0A6K6	DEOB_ECOLI	deoB	Cytoplasmic	116635	168230	1.44236	1.1514	0.203386	986117	8.4547	4.7409	2.24516
P0ABP8	DEOD_ECOLI	deoD	Cytoplasmic	235582	64170.3	0.272391	0.217443	-2.20129	304267	1.29155	0.724228	-0.465485
P0A6P5	DER_ECOLI	der	Cytoplasmic	163087	1.16767e+06	7.15979	5.71547	2.51487	2339200	14.3433	8.04287	3.00771
P38097	DGCE_ECOLI	dgcE	IntegralMembraneProtein	299178	570763	1.90777	1.52292	0.606843	774460	2.58862	1.45155	0.537591
P75801	DGCI_ECOLI	dgcI	IntegralMembraneProtein	459790	356913	0.776253	0.619662	-0.690446	957783	2.08309	1.16807	0.22413
P76237	DGCJ_ECOLI	dgcJ	IntegralMembraneProtein	584915	1.47287e+06	2.51809	2.01012	1.00728	691273	1.18184	0.662703	-0.593565
P77302	DGCM_ECOLI	dgcM	Cytoplasmic	316763	273080	0.862097	0.688189	-0.539123	166293	0.524978	0.294376	-1.76427
P76245	DGCP_ECOLI	dgcP	Cytoplasmic	214921	185773	0.86438	0.690012	-0.535306	604680	2.8135	1.57764	0.657773
P76330	DGCQ_ECOLI	dgcQ	IntegralMembraneProtein	2.20983e+06	4.23663e+06	1.91717	1.53043	0.613936	1.87167e+06	0.846972	0.474932	-1.07421
P31129	DGCZ_ECOLI	dgcZ	Cytoplasmic	50856.5	66303	1.30373	1.04073	0.0575976	154794	3.04375	1.70675	0.771255
P15723	DGTP_ECOLI	dgt	Cytoplasmic	116827	109891	0.94063	0.75088	-0.413346	171610	1.46892	0.823685	-0.279835
P37349	DHAM_ECOLI	dhaM	Cytoplasmic	133449	65578.3	0.491412	0.392282	-1.35004	138204	1.03563	0.580721	-0.784083
P76016	DHAR_ECOLI	dhaR	Cytoplasmic	107350	67927.3	0.632764	0.505119	-0.985305	542037	5.04924	2.83131	1.50147
P0A9Q9	DHAS_ECOLI	asd	Cytoplasmic	235621	148907	0.631974	0.504489	-0.987106	1.32663e+06	5.63036	3.15717	1.65863
P00370	DHE4_ECOLI	gdhA	Cytoplasmic	226365	227640	1.00563	0.80277	-0.316941	6.56587e+06	29.0057	16.2647	4.02367
P15877	DHG_ECOLI	gcd	IntegralMembraneProtein	4.91898e+06	3.87043e+06	0.786836	0.628111	-0.670909	7.68827e+06	1.56298	0.876426	-0.190296
P00393	DHNA_ECOLI	ndh	Cytoplasmic	28115500	18301000	0.650922	0.519614	-0.944488	48961000	1.74142	0.976487	-0.0343266
P0AC44	DHSD_ECOLI	sdhD	IntegralMembraneProtein	1.25495e+07	7.39997e+06	0.589664	0.470714	-1.08708	1.69847e+06	0.135342	0.0758917	-3.71991
P31680	DJLA_ECOLI	djlA	IntegralMembraneProtein	2.80422e+06	3.00503e+06	1.07161	0.85544	-0.225261	4.26153e+06	1.51969	0.852151	-0.230819
P06149	DLD_ECOLI	dld	Cytoplasmic	907797	1812800	1.99692	1.59409	0.672734	2869500	3.16095	1.77247	0.825764
P0A9P0	DLDH_ECOLI	lpdA	Cytoplasmic	4532000	1.62457e+06	0.358466	0.286154	-1.80514	4971600	1.097	0.615132	-0.701032
P0AEE8	DMA_ECOLI	dam	Cytoplasmic	36949.5	241023	6.52305	5.20718	2.3805	128798	3.48579	1.95463	0.966893
P76251	DMLA_ECOLI	dmlA	Cytoplasmic	364303	106922	0.293497	0.234291	-2.09363	81780.7	0.224485	0.125878	-2.9899
P76250	DMLR_ECOLI	dmlR	Cytoplasmic	704697	2.46203e+06	3.49375	2.78897	1.47973	1.02074e+06	1.44848	0.81222	-0.300057
P18775	DMSA_ECOLI	dmsA	Periplasmic	27261	3343.57	0.12265	0.0979084	-3.35242	22733	0.833902	0.467603	-1.09664
P69853	DMSD_ECOLI	dmsD	IntegralMembraneProtein	65969.5	65894.3	0.998861	0.797364	-0.326689	236091	3.57879	2.00677	1.00488
P03004	DNAA_ECOLI	dnaA	Cytoplasmic	3.02107e+06	1.39163e+06	0.460643	0.367719	-1.44332	2.30987e+06	0.764586	0.428735	-1.22184
P0ACB0	DNAB_ECOLI	dnaB	Cytoplasmic	365069	521580	1.42872	1.14051	0.189674	1293700	3.54371	1.9871	0.990667
P0AEF0	DNAC_ECOLI	dnaC	Cytoplasmic	10507.2	49792.3	4.73887	3.78292	1.9195	65663	6.24932	3.50425	1.80911
P0ABS5	DNAG_ECOLI	dnaG	Cytoplasmic	254790	430487	1.68957	1.34874	0.431615	519393	2.03852	1.14308	0.192925
P08622	DNAJ_ECOLI	dnaJ	Cytoplasmic	625785	3.01657e+06	4.82045	3.84804	1.94412	626040	1.00041	0.560969	-0.834006
P0A6Y8	DNAK_ECOLI	dnaK	Cytoplasmic	894155	5.10083e+06	5.70464	4.55387	2.18709	4.58843e+06	5.13159	2.87749	1.52481
P0AA89	DOSC_ECOLI	dosC	Cytoplasmic	116586	2004400	17.1925	13.7243	3.77866	181933	1.56051	0.875042	-0.192577
P00582	DPO1_ECOLI	polA	Cytoplasmic	444675	227970	0.512667	0.409248	-1.28895	856600	1.92635	1.08018	0.111276
P10443	DPO3A_ECOLI	dnaE	Cytoplasmic	900722	1.04897e+06	1.16458	0.929657	-0.105229	2.93837e+06	3.26224	1.82927	0.871267
P06710	DPO3X_ECOLI	dnaX	Cytoplasmic	762790	583943	0.765536	0.611107	-0.710502	1295500	1.69837	0.952346	-0.0704427
P0AEF8	DPPB_ECOLI	dppB	IntegralMembraneProtein	3.37593e+06	458460	0.135802	0.108408	-3.20546	2.63233e+06	0.779735	0.437229	-1.19354
P0AEG1	DPPC_ECOLI	dppC	IntegralMembraneProtein	918142	148594	0.161842	0.129194	-2.95239	548670	0.597588	0.335092	-1.57737
P0AAG0	DPPD_ECOLI	dppD	Cytoplasmic	660838	147807	0.223666	0.178547	-2.48563	856390	1.29591	0.726672	-0.460623
P37313	DPPF_ECOLI	dppF	Cytoplasmic	419894	49774.3	0.11854	0.0946276	-3.40159	194370	0.462903	0.259569	-1.94581
P0ABT2	DPS_ECOLI	dps	Cytoplasmic	60878.7	129213	2.12247	1.69431	0.760702	899220	14.7707	8.28253	3.05007
P0A6M2	DSBB_ECOLI	dsbB	IntegralMembraneProtein	2.08123e+06	1685800	0.81	0.646602	-0.62905	2.12323e+06	1.02018	0.572057	-0.80577
P36655	DSBD_ECOLI	dsbD	IntegralMembraneProtein	2.19668e+06	1.80273e+06	0.820661	0.655113	-0.610185	2657300	1.20969	0.678321	-0.55996
P0AA86	DSBE_ECOLI	dsbE	IntegralMembraneProtein	1383250	896330	0.647988	0.517272	-0.951004	813240	0.58792	0.329671	-1.6009
P46068	DSDC_ECOLI	dsdC	Cytoplasmic	69214.8	71088.3	1.02707	0.819881	-0.286513	462227	6.67814	3.74471	1.90485
P77304	DTPA_ECOLI	dtpA	IntegralMembraneProtein	1.91968e+06	679470	0.353949	0.282548	-1.82343	1.04477e+06	0.544239	0.305177	-1.71228
P77488	DXS_ECOLI	dxs	Cytoplasmic	1.06282e+06	819983	0.771514	0.61588	-0.69928	2.50817e+06	2.35991	1.3233	0.404137
P0A9B6	E4PD_ECOLI	epd	Cytoplasmic	281498	386123	1.37167	1.09497	0.130891	1.40963e+06	5.00761	2.80797	1.48953
P0ADB7	ECNB_ECOLI	ecnB	OutermembraneLipoprotein	4315800	8.47637e+06	1.96403	1.56783	0.648774	1315200	0.304741	0.170881	-2.54894
P31545	EFEB_ECOLI	efeB	Periplasmic	155236	83720.3	0.53931	0.430517	-1.21586	538053	3.46603	1.94355	0.958692
P75901	EFEU_ECOLI	efeU	IntegralMembraneProtein	30324	33395.3	1.10128	0.879127	-0.185857	842817	27.7937	15.5851	3.96209
P0A6M8	EFG_ECOLI	fusA	Cytoplasmic	614543	1.59293e+06	2.59206	2.06917	1.04905	5307900	8.63715	4.8432	2.27596
P0CE48	EFTU2_ECOLI	tufB	Cytoplasmic	3.57313e+06	1.45473e+07	4.07131	3.25002	1.70045	6.16087e+06	1.72422	0.96684	-0.0486504
P0AEH5	ELAB_ECOLI	elaB	IntegralMembraneProtein	4.27298e+06	7.84403e+06	1.83573	1.46541	0.551308	4930900	1.15397	0.647079	-0.627987
P0AB01	ELYC_ECOLI	ycbC	IntegralMembraneProtein	1985650	3237200	1.6303	1.30142	0.380091	1871200	0.942361	0.528421	-0.920242
P27303	EMRA_ECOLI	emrA	IntegralMembraneProtein	8.39008e+06	1.17987e+07	1.40626	1.12258	0.166822	1.15407e+07	1.37551	0.771306	-0.374624
P0AEJ0	EMRB_ECOLI	emrB	IntegralMembraneProtein	431798	623940	1.44498	1.15349	0.206005	712210	1.6494	0.924888	-0.112649
P0C960	EMTA_ECOLI	emtA	OutermembraneLipoprotein	11668500	1.13177e+07	0.969933	0.774272	-0.369087	1.22157e+07	1.04689	0.587035	-0.76848
P0AB83	END3_ECOLI	nth	Cytoplasmic	106786	73009.3	0.683698	0.545778	-0.873614	464987	4.35438	2.44168	1.28787
P0A6P7	ENGB_ECOLI	engB	Cytoplasmic	30368.5	6009.07	0.197872	0.157956	-2.6624	55204.7	1.81783	1.01933	0.027623
P0A6P9	ENO_ECOLI	eno	Cytoplasmic	70005.3	110535	1.57895	1.26044	0.333922	345500	4.93534	2.76745	1.46856
P0ADI4	ENTB_ECOLI	entB	Cytoplasmic	400572	473863	1.18297	0.944332	-0.0826338	1879600	4.69229	2.63116	1.3957
P11454	ENTF_ECOLI	entF	Cytoplasmic	425553	313413	0.736484	0.587916	-0.766318	3165900	7.43949	4.17163	2.06061
P37690	ENVC_ECOLI	envC	Periplasmic	81273.2	66334	0.816186	0.65154	-0.618075	315797	3.88562	2.17883	1.12355
P0AEJ4	ENVZ_ECOLI	envZ	IntegralMembraneProtein	3.38397e+06	14981000	4.42705	3.534	1.8213	5.42863e+06	1.60422	0.899553	-0.15272
P39280	EPMB_ECOLI	epmB	Cytoplasmic	61784.8	47996.3	0.77683	0.620123	-0.689373	415663	6.72759	3.77244	1.9155
P0CB39	EPTC_ECOLI	eptC	IntegralMembraneProtein	943450	818023	0.867055	0.692148	-0.530848	1.58817e+06	1.68336	0.943929	-0.0832496
P06616	ERA_ECOLI	era	Cytoplasmic	312485	333867	1.06842	0.852895	-0.229559	461880	1.47809	0.828824	-0.270863
P38134	ETK_ECOLI	etk	IntegralMembraneProtein	177773	147193	0.827983	0.660957	-0.597371	199007	1.11944	0.627716	-0.671816
P0A9W3	ETTA_ECOLI	ettA	Cytoplasmic	243238	612853	2.51956	2.0113	1.00813	844030	3.46997	1.94575	0.96033
P30855	EVGS_ECOLI	evgS	IntegralMembraneProtein	1.03928e+06	1.15463e+06	1.111	0.88688	-0.173189	1.03223e+06	0.993216	0.556937	-0.844414
P04994	EX7L_ECOLI	xseA	Cytoplasmic	55065.2	202233	3.67262	2.93175	1.55176	406820	7.38797	4.14274	2.05058
P0ABU7	EXBB_ECOLI	exbB	IntegralMembraneProtein	2.53013e+06	1927500	0.761818	0.608139	-0.717527	10326600	4.08144	2.28863	1.19449
P0ABV2	EXBD_ECOLI	exbD	IntegralMembraneProtein	3151350	1.84517e+06	0.585516	0.467402	-1.09726	8.21417e+06	2.60655	1.4616	0.54755
P0AEK0	EXOX_ECOLI	exoX	Cytoplasmic	70256.3	77817	1.10762	0.88418	-0.177587	254433	3.6215	2.03072	1.02199
P0ACL2	EXUR_ECOLI	exuR	Cytoplasmic	260948	241533	0.925598	0.738881	-0.436586	467140	1.79016	1.00382	0.00549688
P0AA78	EXUT_ECOLI	exuT	IntegralMembraneProtein	3.43163e+06	2.92817e+06	0.853287	0.681156	-0.553942	393560	0.114686	0.0643091	-3.95883
P0A993	F16PA_ECOLI	fbp	Cytoplasmic	133933	321030	2.39695	1.91342	0.936156	748567	5.58913	3.13405	1.64803
P0A6Q3	FABA_ECOLI	fabA	Cytoplasmic	278107	641973	2.30837	1.84271	0.881831	3.46157e+06	12.4469	6.97949	2.80312
P0A953	FABB_ECOLI	fabB	Cytoplasmic	137405	526177	3.82939	3.0569	1.61207	1078400	7.84833	4.40088	2.13779
P0AAI5	FABF_ECOLI	fabF	Cytoplasmic	132737	112343	0.846356	0.675624	-0.565707	464233	3.4974	1.96113	0.971687
P0AEK2	FABG_ECOLI	fabG	Cytoplasmic	168094	931313	5.54043	4.42278	2.14495	214810	1.27791	0.716579	-0.480802
P0AEK4	FABI_ECOLI	fabI	Cytoplasmic	655647	594817	0.907221	0.724211	-0.465518	1.46433e+06	2.23342	1.25237	0.32466
P0ACU5	FABR_ECOLI	fabR	Cytoplasmic	804858	778557	0.967321	0.772187	-0.372977	1750300	2.17467	1.21943	0.286202
P0A6Q6	FABZ_ECOLI	fabZ	Cytoplasmic	617072	1.38723e+06	2.24809	1.79459	0.843656	9425200	15.2741	8.5648	3.09842
P21177	FADB_ECOLI	fadB	Cytoplasmic	2.05287e+06	4868900	2.37176	1.89331	0.920912	882323	0.429801	0.241007	-2.05285
Q47146	FADE_ECOLI	fadE	IntegralMembraneProtein	5.28603e+06	5.57147e+07	10.54	8.41379	3.07276	1.0406e+06	0.196859	0.110387	-3.17936
P76503	FADI_ECOLI	fadI	Cytoplasmic	1189200	1.62887e+06	1.36972	1.09341	0.128833	1.2025e+06	1.01118	0.567011	-0.818552
P77399	FADJ_ECOLI	fadJ	Cytoplasmic	179777	2192500	12.1957	9.7355	3.28325	1.23253e+06	6.85591	3.84439	1.94276
P10384	FADL_ECOLI	fadL	OutermembraneProtein	489993	2.51017e+06	5.12286	4.08944	2.0319	165000	0.336739	0.188823	-2.40489
P77712	FADM_ECOLI	fadM	Cytoplasmic	43155.7	389830	9.03311	7.21089	2.85018	856413	19.8447	11.1278	3.47609
P0A8V6	FADR_ECOLI	fadR	Cytoplasmic	463632	615677	1.32794	1.06006	0.0841494	1.18913e+07	25.6482	14.382	3.84619
P13024	FDHE_ECOLI	fdhE	Cytoplasmic	10325.6	17471.8	1.69209	1.35075	0.433759	85553	8.28551	4.64602	2.216
P32176	FDOG_ECOLI	fdoG	Periplasmic	965940	1.07497e+06	1.11287	0.888376	-0.170758	4.51533e+06	4.67455	2.62121	1.39023
P0AAJ5	FDOH_ECOLI	fdoH	Cytoplasmic	651060	531180	0.81587	0.651287	-0.618634	819733	1.25907	0.706015	-0.50223
P0AEL0	FDOI_ECOLI	fdoI	IntegralMembraneProtein	427822	296637	0.693365	0.553495	-0.853357	349107	0.81601	0.45757	-1.12794
P13036	FECA_ECOLI	fecA	OutermembraneProtein	5.79322e+07	2.99603e+07	0.517162	0.412837	-1.27636	1.95047e+07	0.336681	0.188791	-2.40514
P15028	FECB_ECOLI	fecB	Periplasmic	84416.8	245477	2.90791	2.32131	1.21494	3.21277e+06	38.0584	21.3409	4.41555
P15030	FECC_ECOLI	fecC	IntegralMembraneProtein	99755	144779	1.45135	1.15857	0.21235	50150.3	0.502735	0.281904	-1.82672
P15029	FECD_ECOLI	fecD	IntegralMembraneProtein	307645	169793	0.551913	0.440578	-1.18253	326003	1.05967	0.594202	-0.750974
P15031	FECE_ECOLI	fecE	Cytoplasmic	69075.2	103923	1.50449	1.201	0.264231	157080	2.27404	1.27515	0.350666
P23484	FECI_ECOLI	fecI	Cytoplasmic	153265	75761	0.494314	0.394598	-1.34155	751440	4.90288	2.74925	1.45904
P33650	FEOB_ECOLI	feoB	IntegralMembraneProtein	6.80892e+06	8889200	1.30552	1.04217	0.0595839	21877000	3.21299	1.80166	0.849324
P05825	FEPA_ECOLI	fepA	OutermembraneProtein	4.47452e+06	3.14403e+06	0.702653	0.56091	-0.83416	12723000	2.84344	1.59443	0.673041
P23878	FEPC_ECOLI	fepC	Cytoplasmic	14042.9	59985.3	4.27158	3.40989	1.76973	118771	8.45771	4.74258	2.24567
P23876	FEPD_ECOLI	fepD	IntegralMembraneProtein	72616.2	41481	0.571236	0.456003	-1.13288	300028	4.13169	2.31681	1.21214
P13039	FES_ECOLI	fes	Cytoplasmic	5943.47	6313.53	1.06226	0.847977	-0.237903	81177.3	13.6582	7.65873	2.93711
P77307	FETB_ECOLI	ybbM	IntegralMembraneProtein	712737	335727	0.471039	0.376018	-1.41113	442500	0.620846	0.348134	-1.52229
P19323	FHLA_ECOLI	fhlA	Cytoplasmic	7790.42	37049.1	4.75572	3.79637	1.92462	61026.7	7.83356	4.39259	2.13507
P06971	FHUA_ECOLI	fhuA	OutermembraneProtein	2.06423e+06	4.23397e+06	2.05111	1.63735	0.711359	1893100	0.917096	0.514253	-0.959449
P06972	FHUB_ECOLI	fhuB	IntegralMembraneProtein	141658	88113	0.622012	0.496536	-1.01003	626327	4.4214	2.47926	1.30991
P07822	FHUD_ECOLI	fhuD	Periplasmic	108610	77225.3	0.711032	0.567598	-0.817057	433987	3.99582	2.24062	1.1639
P39405	FHUF_ECOLI	fhuF	Cytoplasmic	156604	191060	1.22002	0.973909	-0.0381412	742087	4.73861	2.65713	1.40987
P69380	FIEF_ECOLI	fieF	IntegralMembraneProtein	39743.8	108567	2.73166	2.18061	1.12473	592060	14.8969	8.3533	3.06235
P04128	FIMA1_ECOLI	fimA	OutermembraneProtein	19935	557080	27.9448	22.3076	4.47946	16975.9	0.851562	0.477505	-1.06641
P0ADH5	FIMB_ECOLI	fimB	Cytoplasmic	370325	365277	0.986368	0.787392	-0.344847	502020	1.35562	0.760152	-0.395641
P31697	FIMC_ECOLI	fimC	Periplasmic	161172	3.82753e+06	23.7481	18.9575	4.2447	309133	1.91803	1.07552	0.105034
P30130	FIMD_ECOLI	fimD	OutermembraneProtein	3.92012e+06	6.29457e+07	16.0571	12.818	3.68009	532000	0.13571	0.0760983	-3.71599
P0A6R3	FIS_ECOLI	fis	Cytoplasmic	35658.5	7008.07	0.196533	0.156887	-2.6722	46575.7	1.30616	0.732417	-0.449264
P75780	FIU_ECOLI	fiu	OutermembraneProtein	4746150	751400	0.158318	0.126381	-2.98415	2.63123e+06	0.554393	0.310871	-1.68561
P61949	FLAV_ECOLI	fldA	Cytoplasmic	42177.8	57046.7	1.35253	1.07969	0.110616	309840	7.34605	4.11923	2.04238
P0A6S0	FLGH_ECOLI	flgH	OutermembraneLipoprotein	132771	35109	0.264433	0.21109	-2.24407	91833.7	0.691671	0.387848	-1.36644
P0ABY7	FLHC_ECOLI	flhC	Cytoplasmic	62959.2	225020	3.57406	2.85308	1.51252	1.0416e+06	16.5441	9.27696	3.21365
P25798	FLIF_ECOLI	fliF	IntegralMembraneProtein	65102.2	72958	1.12067	0.894601	-0.160684	211893	3.25478	1.82509	0.867967
P15286	FLK_ECOLI	flk	IntegralMembraneProtein	948753	579807	0.611125	0.487845	-1.03551	1.06477e+06	1.12228	0.629308	-0.668162
P0A9E5	FNR_ECOLI	fnr	Cytoplasmic	1.38717e+06	2.02063e+06	1.45666	1.16282	0.217622	2.94213e+06	2.12097	1.18931	0.250128
P0AC23	FOCA_ECOLI	focA	IntegralMembraneProtein	945210	842470	0.891305	0.711505	-0.491054	1511000	1.59859	0.896393	-0.157797
P0AC16	FOLB_ECOLI	folB	Cytoplasmic	10478.8	37937.5	3.62041	2.89008	1.53111	196413	18.7439	10.5105	3.39376
P08192	FOLC_ECOLI	folC	Cytoplasmic	16216.2	25461.1	1.5701	1.25337	0.325813	91836	5.66322	3.1756	1.66703
P0AC19	FOLX_ECOLI	folX	Cytoplasmic	133096	298767	2.24474	1.79192	0.841504	2.19293e+06	16.4763	9.23893	3.20773
P05523	FPG_ECOLI	mutM	Cytoplasmic	40796.3	181373	4.44582	3.54899	1.82741	410207	10.055	5.63824	2.49525
P00363	FRDA_ECOLI	frdA	Cytoplasmic	2.34403e+06	943877	0.402672	0.321443	-1.63737	901577	0.384626	0.215676	-2.21306
P0AC47	FRDB_ECOLI	frdB	Cytoplasmic	346600	280287	0.808674	0.645543	-0.631414	283860	0.818984	0.459238	-1.12269
P0A8Q0	FRDC_ECOLI	frdC	IntegralMembraneProtein	596148	571520	0.958688	0.765295	-0.385912	304352	0.51053	0.286275	-1.80453
P0AEN1	FRE_ECOLI	fre	Cytoplasmic	27264.1	99948.7	3.66595	2.92643	1.54914	360333	13.2164	7.41099	2.88967
P25437	FRMA_ECOLI	frmA	Cytoplasmic	419585	321170	0.765447	0.611036	-0.71067	575820	1.37236	0.769536	-0.377939
P04335	FRSA_ECOLI	frsA	Cytoplasmic	343948	351573	1.02217	0.815971	-0.293411	1760100	5.11734	2.8695	1.5208
P52067	FSR_ECOLI	fsr	IntegralMembraneProtein	816545	631127	0.772923	0.617004	-0.696647	1.16557e+06	1.42744	0.800422	-0.321167
P0ABH0	FTSA_ECOLI	ftsA	Cytoplasmic	293498	516390	1.75943	1.40451	0.490064	1.46443e+06	4.98958	2.79786	1.48432
P0A6S5	FTSB_ECOLI	ftsB	IntegralMembraneProtein	337893	113297	0.335303	0.267664	-1.90151	227910	0.674503	0.378221	-1.4027
P0A9R7	FTSE_ECOLI	ftsE	Cytoplasmic	1.31173e+06	1.32553e+06	1.01052	0.806672	-0.309946	2.08483e+06	1.58937	0.891226	-0.166136
P0AAI3	FTSH_ECOLI	ftsH	IntegralMembraneProtein	39290000	122140000	3.10868	2.48158	1.31126	126200000	3.21201	1.80111	0.848884
P0AD68	FTSI_ECOLI	ftsI	IntegralMembraneProtein	3.53172e+06	2.83833e+06	0.80367	0.641548	-0.64037	6.96147e+06	1.97113	1.10529	0.144428
P46889	FTSK_ECOLI	ftsK	IntegralMembraneProtein	2.96142e+06	1.2518e+06	0.422704	0.337434	-1.56732	2.89817e+06	0.978642	0.548765	-0.865741
P0AEN4	FTSL_ECOLI	ftsL	IntegralMembraneProtein	2.89543e+06	1.23333e+06	0.425958	0.340031	-1.55626	2.23717e+06	0.772653	0.433258	-1.2067
P29131	FTSN_ECOLI	ftsN	IntegralMembraneProtein	1.28846e+06	1610200	1.24971	0.997611	-0.0034504	1.10007e+06	0.853785	0.478752	-1.06265
P06136	FTSQ_ECOLI	ftsQ	IntegralMembraneProtein	498017	428330	0.860072	0.686573	-0.542516	1.30317e+06	2.61671	1.4673	0.553162
P0ABG4	FTSW_ECOLI	ftsW	IntegralMembraneProtein	711580	366207	0.514639	0.410823	-1.28341	405860	0.570365	0.319827	-1.64464
P0AC30	FTSX_ECOLI	ftsX	IntegralMembraneProtein	7614800	6780400	0.890424	0.710802	-0.49248	7.18903e+06	0.944087	0.529388	-0.917602
P10121	FTSY_ECOLI	ftsY	Cytoplasmic	341623	275613	0.806775	0.644028	-0.634805	166087	0.486169	0.272615	-1.87506
P0A9A6	FTSZ_ECOLI	ftsZ	Cytoplasmic	3.46833e+06	2.12563e+06	0.612869	0.489237	-1.03139	4.54947e+06	1.31172	0.735532	-0.443139
P37147	FXSA_ECOLI	fxsA	IntegralMembraneProtein	1.50288e+06	7.21333e+06	4.79966	3.83145	1.93789	3841600	2.55615	1.43334	0.51938
P0A9B2	G3P1_ECOLI	gapA	Cytoplasmic	794652	2.22863e+06	2.80454	2.23879	1.16272	11916000	14.9952	8.40845	3.07184
P0AC53	G6PD_ECOLI	zwf	Cytoplasmic	349742	883073	2.52493	2.01559	1.0112	7579200	21.6709	12.1517	3.60309
P0A6T1	G6PI_ECOLI	pgi	Cytoplasmic	455408	818917	1.7982	1.43546	0.521512	7.68817e+06	16.8819	9.46638	3.24281
P25526	GABD_ECOLI	gabD	Cytoplasmic	49222.2	82149	1.66894	1.33227	0.41389	397257	8.07069	4.52556	2.1781
P63235	GADC_ECOLI	gadC	IntegralMembraneProtein	3.08913e+06	2483700	0.804012	0.641822	-0.639756	1.14073e+06	0.369273	0.207066	-2.27183
P63201	GADW_ECOLI	gadW	Cytoplasmic	72745	1.80233e+06	24.776	19.7781	4.30583	1063400	14.6182	8.19701	3.0351
P37639	GADX_ECOLI	gadX	Cytoplasmic	264180	1.74497e+06	6.60522	5.27277	2.39856	2.15597e+06	8.16098	4.57619	2.19415
P0AEP3	GALU_ECOLI	galU	Cytoplasmic	79949.3	134561	1.68308	1.34356	0.426058	150167	1.87827	1.05322	0.0748131
P0A9S3	GATD_ECOLI	gatD	Cytoplasmic	1.69547e+06	6.43083e+06	3.79296	3.02782	1.59828	409770	0.241686	0.135523	-2.88339
P0C8J6	GATY_ECOLI	gatY	Cytoplasmic	1.00182e+07	1.05953e+07	1.0576	0.844258	-0.244244	7725200	0.771114	0.432395	-1.20958
P0C8J8	GATZ_ECOLI	gatZ	Cytoplasmic	2.17343e+07	46040000	2.11831	1.69099	0.757868	610993	0.0281119	0.0157635	-5.98727
P0A6T5	GCH1_ECOLI	folE	Cytoplasmic	495032	807720	1.63165	1.30251	0.38129	5.49217e+06	11.0946	6.22118	2.63719
P33195	GCSP_ECOLI	gcvP	Cytoplasmic	292168	593020	2.02972	1.62027	0.696237	8.32473e+06	28.4929	15.9772	3.99794
P0A9F6	GCVA_ECOLI	gcvA	Cytoplasmic	473537	780993	1.64928	1.31657	0.39679	6.20913e+06	13.1123	7.35258	2.87825
P0A9I3	GCVR_ECOLI	gcvR	Cytoplasmic	11119.6	19365.5	1.74156	1.39024	0.475337	270820	24.3552	13.657	3.77156
P0A932	GFCE_ECOLI	gfcE	OutermembraneLipoprotein	356927	332337	0.931106	0.743278	-0.428027	234033	0.65569	0.367672	-1.44351
P75913	GHRA_ECOLI	ghrA	Cytoplasmic	125705	360600	2.86862	2.28995	1.19531	1912400	15.2134	8.53077	3.09268
P37666	GHRB_ECOLI	ghrB	Cytoplasmic	924065	672767	0.728051	0.581184	-0.782933	114660	0.124082	0.0695779	-3.84523
P0AF52	GHXP_ECOLI	ghxP	IntegralMembraneProtein	2.21193e+06	2183800	0.987281	0.788121	-0.343512	1.44133e+06	0.651617	0.365388	-1.4525
Q46817	GHXQ_ECOLI	ghxQ	IntegralMembraneProtein	153707	90663.3	0.589846	0.470859	-1.08663	20431.3	0.132924	0.0745359	-3.74592
P0ACL5	GLCC_ECOLI	glcC	Cytoplasmic	395950	386123	0.975182	0.778462	-0.361301	242433	0.612283	0.343332	-1.54232
P37747	GLF_ECOLI	glf	Cytoplasmic	503767	1.39997e+06	2.779	2.2184	1.14952	3.17647e+06	6.30543	3.53571	1.822
P0A6U8	GLGA_ECOLI	glgA	Cytoplasmic	1.21598e+07	6.10543e+07	5.02098	4.00812	2.00293	1.17213e+07	0.963939	0.54052	-0.887581
P07762	GLGB_ECOLI	glgB	Cytoplasmic	764627	705647	0.922864	0.736698	-0.440854	2180500	2.85172	1.59908	0.677238
P0A6V1	GLGC_ECOLI	glgC	Cytoplasmic	548092	1.45627e+06	2.65698	2.12099	1.08474	2931100	5.34783	2.99875	1.58436
P15067	GLGX_ECOLI	glgX	Cytoplasmic	8719.35	93342.7	10.7052	8.54571	3.0952	228500	26.2061	14.6948	3.87724
P0A6V8	GLK_ECOLI	glk	Cytoplasmic	269926	720073	2.66767	2.12953	1.09054	648950	2.40418	1.34812	0.430949
P31120	GLMM_ECOLI	glmM	Cytoplasmic	1071955	1.55427e+06	1.44994	1.15745	0.210945	5.61767e+06	5.24058	2.93861	1.55513
P17169	GLMS_ECOLI	glmS	Cytoplasmic	292492	287343	0.982398	0.784223	-0.350664	1.19427e+06	4.08308	2.28955	1.19506
P0A9C5	GLN1B_ECOLI	glnA	Cytoplasmic	969065	1298330	1.33978	1.06951	0.0969474	2.14403e+06	2.21248	1.24063	0.311068
P27249	GLND_ECOLI	glnD	Cytoplasmic	470138	347903	0.740002	0.590724	-0.759443	869853	1.85021	1.03749	0.0530929
P30870	GLNE_ECOLI	glnE	Cytoplasmic	144028	142213	0.987398	0.788214	-0.34334	444503	3.08622	1.73057	0.791248
P0AEQ6	GLNP_ECOLI	glnP	IntegralMembraneProtein	9.34367e+06	6.83837e+06	0.731872	0.584234	-0.775381	3465200	0.370861	0.207957	-2.26564
P10346	GLNQ_ECOLI	glnQ	Cytoplasmic	3.05043e+06	888433	0.291248	0.232496	-2.10472	328080	0.107552	0.0603088	-4.05149
P0A996	GLPC_ECOLI	glpC	Cytoplasmic	2220050	1.05369e+06	0.474623	0.378879	-1.40019	363227	0.163612	0.0917439	-3.44624
P13035	GLPD_ECOLI	glpD	Cytoplasmic	1.73182e+07	42662000	2.46342	1.96649	0.975621	3483400	0.201141	0.112788	-3.14831
P0AER0	GLPF_ECOLI	glpF	IntegralMembraneProtein	1.18153e+06	4.51427e+06	3.82069	3.04996	1.60879	146879	0.124313	0.0697072	-3.84255
P09391	GLPG_ECOLI	glpG	IntegralMembraneProtein	146002	284787	1.95056	1.55708	0.638844	220274	1.5087	0.845989	-0.24129
P0A6F3	GLPK_ECOLI	glpK	Cytoplasmic	1.0197e+06	4.50537e+06	4.41834	3.52705	1.81846	624520	0.612457	0.343429	-1.54191
P08194	GLPT_ECOLI	glpT	IntegralMembraneProtein	2.92658e+07	26475000	0.904639	0.722149	-0.469631	497643	0.0170042	0.00953497	-6.71256
P52101	GLRK_ECOLI	glrK	IntegralMembraneProtein	602543	1.38167e+06	2.29306	1.83049	0.872228	867980	1.44053	0.807762	-0.307997
P0AC59	GLRX2_ECOLI	grxB	Cytoplasmic	70047.8	187340	2.67446	2.13495	1.0942	579313	8.27025	4.63747	2.21334
P0AC69	GLRX4_ECOLI	grxD	Cytoplasmic	98173.8	222490	2.26629	1.80912	0.855286	208367	2.12243	1.19013	0.25112
P0A6W0	GLSA2_ECOLI	glsA2	Cytoplasmic	94643.7	64221.7	0.678563	0.541679	-0.88449	219467	2.31887	1.30029	0.37883
P09831	GLTB_ECOLI	gltB	Cytoplasmic	210132	191540	0.911524	0.727646	-0.458692	1.34457e+07	63.9869	35.88	5.16511
P0AER3	GLTJ_ECOLI	gltJ	IntegralMembraneProtein	1298200	348107	0.268146	0.214054	-2.22396	1550300	1.19419	0.669632	-0.578559
P0AER5	GLTK_ECOLI	gltK	IntegralMembraneProtein	838547	206829	0.246652	0.196895	-2.3445	706987	0.84311	0.472766	-1.0808
P21345	GLTP_ECOLI	gltP	IntegralMembraneProtein	96321.5	119955	1.24536	0.994142	-0.00847687	1.66667e+06	17.3032	9.70259	3.27837
P0AER8	GLTS_ECOLI	gltS	IntegralMembraneProtein	127530	428087	3.35676	2.67961	1.42202	1.01557e+06	7.96342	4.46541	2.15879
P63224	GMHA_ECOLI	gmhA	Cytoplasmic	184522	571207	3.09561	2.47114	1.30518	2.05647e+06	11.1449	6.24938	2.64371
P75767	GNGF_ECOLI	gngF	Cytoplasmic	88590.5	330610	3.73189	2.97907	1.57486	330450	3.73008	2.09161	1.06461
P0AC94	GNTP_ECOLI	gntP	IntegralMembraneProtein	967860	1.63473e+06	1.68902	1.3483	0.431141	72885	0.0753053	0.0422268	-4.5657
P39835	GNTT_ECOLI	gntT	IntegralMembraneProtein	5047750	1383200	0.274023	0.218745	-2.19268	2242000	0.444158	0.249058	-2.00545
P0AC96	GNTU_ECOLI	gntU	IntegralMembraneProtein	111723	77354.3	0.692374	0.552704	-0.855421	89895.7	0.804628	0.451188	-1.1482
P62707	GPMA_ECOLI	gpmA	Cytoplasmic	78406.5	112014	1.42863	1.14044	0.189585	2.08733e+06	26.6219	14.928	3.89995
P0A7A2	GPMB_ECOLI	gpmB	IntegralMembraneProtein	92051.8	207550	2.25471	1.79987	0.847896	138190	1.50122	0.841795	-0.248459
P25552	GPPA_ECOLI	gppA	Cytoplasmic	33560.7	56065.7	1.67058	1.33358	0.415302	263717	7.85791	4.40625	2.13955
P68066	GRCA_ECOLI	grcA	Cytoplasmic	335205	158769	0.473648	0.378101	-1.40316	1.49383e+06	4.45648	2.49893	1.32131
P23893	GSA_ECOLI	gsa	Cytoplasmic	166527	183707	1.10317	0.880628	-0.183395	992623	5.96074	3.34243	1.7409
P0A6W9	GSH1_ECOLI	gshA	Cytoplasmic	67667	70606.3	1.04344	0.832949	-0.263699	816827	12.0713	6.76885	2.75891
P75796	GSIA_ECOLI	gsiA	Cytoplasmic	1009810	1251500	1.23934	0.989334	-0.01547	1153050	1.14185	0.640281	-0.643223
P75798	GSIC_ECOLI	gsiC	IntegralMembraneProtein	387777	498920	1.28662	1.02707	0.0385381	612747	1.58015	0.886057	-0.174529
P0AES0	GSP_ECOLI	gsp	Cytoplasmic	106535	147453	1.38408	1.10487	0.14388	1.34763e+06	12.6497	7.09319	2.82643
P0ACA7	GSTB_ECOLI	gstB	Cytoplasmic	73031.3	301887	4.13366	3.29979	1.72238	1.04343e+06	14.2875	8.01157	3.00209
P77293	GTRB_ECOLI	gtrB	IntegralMembraneProtein	8037850	5.34157e+06	0.664552	0.530494	-0.914591	9.40477e+06	1.17006	0.6561	-0.608011
P04079	GUAA_ECOLI	guaA	Cytoplasmic	283260	240110	0.847666	0.67667	-0.563476	3.61453e+06	12.7605	7.15532	2.83902
P0AES4	GYRA_ECOLI	gyrA	Cytoplasmic	3.23382e+06	1953700	0.604147	0.482275	-1.05207	12416000	3.83943	2.15292	1.1063
P0AES6	GYRB_ECOLI	gyrB	Cytoplasmic	1.0736e+06	1.66157e+06	1.54766	1.23546	0.305045	2.63703e+06	2.45626	1.37732	0.461868
Q47141	HCAR_ECOLI	hcaR	Cytoplasmic	195372	657997	3.36792	2.68852	1.42681	209059	1.07006	0.600024	-0.736907
P75825	HCP_ECOLI	hcp	Cytoplasmic	139248	150627	1.08171	0.863504	-0.211726	741600	5.32574	2.98636	1.57839
P30178	HCXB_ECOLI	hcxB	Cytoplasmic	105070	580203	5.52206	4.40811	2.14016	2.70793e+06	25.7726	14.4518	3.85317
P0A8R9	HDFR_ECOLI	hdfR	Cytoplasmic	313325	748887	2.39013	1.90798	0.932043	1.24283e+06	3.96659	2.22423	1.15331
P15038	HELD_ECOLI	helD	Cytoplasmic	551577	309830	0.561717	0.448404	-1.15713	541807	0.982287	0.550809	-0.860377
P0A6X1	HEM1_ECOLI	hemA	Cytoplasmic	23037.3	53865.3	2.33818	1.8665	0.900339	416453	18.0773	10.1367	3.34152
P09126	HEM4_ECOLI	hemD	Cytoplasmic	277267	531083	1.91542	1.52903	0.61262	1086930	3.92016	2.19819	1.13632
P0ACB4	HEMG_ECOLI	hemG	Cytoplasmic	3.25072e+06	2814800	0.865901	0.691226	-0.53277	4.04257e+06	1.24359	0.697333	-0.52008
P23871	HEMH_ECOLI	hemH	Cytoplasmic	1.28548e+06	3.24507e+06	2.52439	2.01516	1.01089	4.06763e+06	3.16428	1.77434	0.827285
P09127	HEMX_ECOLI	hemX	IntegralMembraneProtein	9.25773e+06	15405000	1.66401	1.32834	0.409623	1.04747e+07	1.13145	0.63445	-0.65642
P0ACB7	HEMY_ECOLI	hemY	IntegralMembraneProtein	7.82107e+06	16705000	2.1359	1.70503	0.769798	1.12013e+07	1.4322	0.803093	-0.316361
P46118	HEXR_ECOLI	hexR	Cytoplasmic	402840	339760	0.843412	0.673274	-0.570735	106666	0.264784	0.148475	-2.7517
P0ABC3	HFLC_ECOLI	hflC	IntegralMembraneProtein	3.38488e+07	34723000	1.02583	0.81889	-0.288259	41059000	1.21301	0.680185	-0.556002
P25746	HFLD_ECOLI	hflD	Cytoplasmic	5231450	5.39423e+06	1.03112	0.823113	-0.280837	4.86167e+06	0.929315	0.521105	-0.940354
P0ABC7	HFLK_ECOLI	hflK	IntegralMembraneProtein	3.12507e+07	35448000	1.13431	0.905491	-0.143227	42909000	1.37306	0.76993	-0.377201
P25519	HFLX_ECOLI	hflX	Cytoplasmic	233621	1.00195e+06	4.28878	3.42362	1.77552	4.19203e+06	17.9438	10.0618	3.33082
P06987	HIS7_ECOLI	hisB	Cytoplasmic	108584	229046	2.10939	1.68387	0.751781	974240	8.97222	5.03109	2.33087
P07109	HISP_ECOLI	hisP	Cytoplasmic	85584.5	52231.3	0.61029	0.487178	-1.03748	78360.7	0.915594	0.513411	-0.961814
P52094	HISQ_ECOLI	hisQ	IntegralMembraneProtein	46055.4	168880	3.66688	2.92718	1.54951	179423	3.89582	2.18454	1.12733
P76658	HLDE_ECOLI	hldE	Cytoplasmic	353670	493013	1.39399	1.11279	0.154178	508357	1.43738	0.805995	-0.311157
P77335	HLYE_ECOLI	hlyE	Periplasmic	99603	208123	2.08953	1.66802	0.738133	1.73303e+06	17.3994	9.75656	3.28637
P0ACF8	HNS_ECOLI	hns	Cytoplasmic	237370	215967	0.909831	0.726295	-0.461373	135950	0.572735	0.321156	-1.63866
P28630	HOLA_ECOLI	holA	Cytoplasmic	499723	667150	1.33504	1.06573	0.0918372	1.29757e+06	2.59657	1.456	0.542013
P28631	HOLB_ECOLI	holB	Cytoplasmic	12362.2	17635.3	1.42656	1.13878	0.187492	11347.8	0.91795	0.514732	-0.958107
P0A9M2	HPRT_ECOLI	hpt	Cytoplasmic	39181.3	35818.7	0.914177	0.729764	-0.454499	362720	9.25747	5.19104	2.37602
P43329	HRPA_ECOLI	hrpA	Cytoplasmic	3.87428e+06	4.73863e+06	1.2231	0.976368	-0.0345028	4.82323e+06	1.24494	0.698086	-0.518523
P37024	HRPB_ECOLI	hrpB	Cytoplasmic	106971	251130	2.34765	1.87407	0.906172	655910	6.13167	3.43828	1.78169
P0A6Z1	HSCA_ECOLI	hscA	Cytoplasmic	13995.1	14865.4	1.06219	0.847915	-0.238008	55056.7	3.93401	2.20596	1.1414
P52644	HSLJ_ECOLI	hslJ	OutermembraneLipoprotein	3125350	3387000	1.08372	0.865104	-0.209054	7.63973e+06	2.44444	1.3707	0.454911
P0A6Y5	HSLO_ECOLI	hslO	Cytoplasmic	64477.7	158337	2.45568	1.96031	0.97108	693243	10.7517	6.02891	2.5919
P0A6H5	HSLU_ECOLI	hslU	Cytoplasmic	815197	235100	0.288397	0.23022	-2.11892	4.32607e+06	5.30678	2.97573	1.57324
P0A6Z3	HTPG_ECOLI	htpG	Cytoplasmic	750182	1.97273e+06	2.62967	2.0992	1.06984	4058300	5.40976	3.03347	1.60097
P23894	HTPX_ECOLI	htpX	IntegralMembraneProtein	2.37218e+06	6412300	2.70312	2.15783	1.10958	1.69393e+07	7.14082	4.00415	2.0015
P25666	HTRL_ECOLI	htrL	Cytoplasmic	4398600	7361300	1.67356	1.33596	0.417872	5751500	1.30758	0.733211	-0.4477
P24192	HYPD_ECOLI	hypD	Cytoplasmic	45849.1	15771.7	0.343991	0.274599	-1.8646	141760	3.09188	1.73375	0.793892
P24193	HYPE_ECOLI	hypE	Cytoplasmic	118239	97303.7	0.822942	0.656933	-0.606182	363007	3.07011	1.72154	0.783698
P0C054	IBPA_ECOLI	ibpA	Cytoplasmic	907175	1.92033e+06	2.11683	1.68981	0.75686	6103800	6.72836	3.77287	1.91566
P0C058	IBPB_ECOLI	ibpB	Cytoplasmic	896792	1.18743e+06	1.32409	1.05699	0.0799573	5.22217e+06	5.82317	3.26529	1.70721
P08200	IDH_ECOLI	icd	Cytoplasmic	287463	258750	0.900115	0.718538	-0.476863	777957	2.70628	1.51752	0.601718
P0A705	IF2_ECOLI	infB	Cytoplasmic	2144300	1873900	0.873898	0.69761	-0.519507	1.11757e+06	0.52118	0.292247	-1.77474
P0A707	IF3_ECOLI	infC	Cytoplasmic	77056.3	90071	1.1689	0.933101	-0.0998953	365243	4.73995	2.65788	1.41028
P45800	IGAA_ECOLI	yrfF	IntegralMembraneProtein	4.16463e+06	8.51577e+06	2.04478	1.6323	0.706903	2.46183e+06	0.591128	0.33147	-1.59305
P05791	ILVD_ECOLI	ilvD	Cytoplasmic	33497.8	24636.7	0.735472	0.587108	-0.768303	140763	4.20217	2.35633	1.23654
P27294	INAA_ECOLI	inaA	Cytoplasmic	450604	319303	0.708612	0.565666	-0.821977	1.84163e+06	4.08703	2.29177	1.19646
P0CE58	INH11_ECOLI	inh11	Cytoplasmic	1.79297e+06	978057	0.545496	0.435455	-1.1994	5088900	2.83826	1.59153	0.670411
P0CF90	INSI4_ECOLI	insI4	Cytoplasmic	335372	7.35652e+06	21.9354	17.5104	4.13014	119588	0.356582	0.19995	-2.32229
P0CF93	INSL3_ECOLI	insL3	Cytoplasmic	454330	4.26213e+06	9.38114	7.48872	2.90472	5.50597e+06	12.1189	6.79555	2.76459
P32053	INTA_ECOLI	intA	Cytoplasmic	708397	651310	0.919414	0.733944	-0.446257	3.48777e+06	4.92347	2.76079	1.46508
P71298	INTF_ECOLI	intF	Cytoplasmic	386283	1.34053e+06	3.47034	2.77028	1.47003	8.01827e+06	20.7575	11.6396	3.54097
P0AGK8	ISCR_ECOLI	iscR	Cytoplasmic	129812	291837	2.24814	1.79463	0.843689	129277	0.995874	0.558427	-0.840559
P0A6B7	ISCS_ECOLI	iscS	Cytoplasmic	134692	252890	1.87755	1.4988	0.583803	179577	1.33324	0.747603	-0.419656
P0AD57	ISPB_ECOLI	ispB	Cytoplasmic	61281.3	98740.3	1.61126	1.28623	0.363147	682737	11.141	6.24723	2.64322
P62620	ISPG_ECOLI	ispG	Cytoplasmic	169555	370773	2.18674	1.74562	0.80374	571640	3.37141	1.89049	0.91876
P0AEW9	K1PF_ECOLI	fruK	Cytoplasmic	133809	127680	0.954191	0.761706	-0.392694	260537	1.94708	1.09181	0.126716
P13029	KATG_ECOLI	katG	Cytoplasmic	271583	488557	1.79892	1.43603	0.522087	8399000	30.9261	17.3415	4.11616
P0AB77	KBL_ECOLI	kbl	Cytoplasmic	267500	617027	2.30664	1.84133	0.88075	977197	3.65307	2.04843	1.03452
P0ABN1	KDGL_ECOLI	kdgL	IntegralMembraneProtein	281762	563763	2.00085	1.59723	0.67557	498957	1.77085	0.992986	-0.0101547
P76268	KDGR_ECOLI	kdgR	Cytoplasmic	112148	302710	2.69921	2.15471	1.10749	182638	1.62855	0.913194	-0.131007
P03960	KDPB_ECOLI	kdpB	IntegralMembraneProtein	802420	1.17683e+06	1.46661	1.17075	0.227436	2682600	3.34314	1.87463	0.906609
P03961	KDPC_ECOLI	kdpC	IntegralMembraneProtein	280960	256510	0.912977	0.728806	-0.456394	765077	2.72308	1.52694	0.610646
P21865	KDPD_ECOLI	kdpD	IntegralMembraneProtein	785492	1.85187e+06	2.35759	1.882	0.912268	2.67327e+06	3.4033	1.90837	0.932342
P0AC75	KDTA_ECOLI	waaA	IntegralMembraneProtein	4745550	9136600	1.9253	1.53692	0.620038	4.70773e+06	0.992031	0.556272	-0.846137
P37769	KDUD_ECOLI	kduD	Cytoplasmic	298522	374760	1.25539	1.00214	0.00308692	11605000	38.8749	21.7987	4.44617
Q46938	KDUI_ECOLI	kduI	Cytoplasmic	212035	149330	0.704272	0.562202	-0.83084	10718500	50.5506	28.3458	4.82506
P45522	KEFB_ECOLI	kefB	IntegralMembraneProtein	142607	133405	0.935478	0.746767	-0.421269	340500	2.38769	1.33887	0.421019
P03819	KEFC_ECOLI	kefC	IntegralMembraneProtein	1.39103e+06	1.63973e+06	1.17879	0.940996	-0.0877402	1.82203e+06	1.30984	0.734482	-0.445202
P0AEX3	KGTP_ECOLI	kgtP	IntegralMembraneProtein	11888700	7861000	0.661216	0.527832	-0.921851	7256800	0.610395	0.342273	-1.54678
P0AEX5	KPPR_ECOLI	prkB	Cytoplasmic	151843	201700	1.32835	1.06039	0.0845894	147753	0.973064	0.545637	-0.873987
P0A717	KPRS_ECOLI	prs	Cytoplasmic	352247	895643	2.54266	2.02974	1.02129	2775800	7.88027	4.41879	2.14365
P0AD61	KPYK1_ECOLI	pykF	Cytoplasmic	109150	97752.3	0.895578	0.714916	-0.484153	584947	5.35911	3.00507	1.5874
P21599	KPYK2_ECOLI	pykA	Cytoplasmic	105068	176920	1.68386	1.34418	0.426729	496450	4.72504	2.64952	1.40573
P63183	KUP_ECOLI	kup	IntegralMembraneProtein	5.08632e+06	945020	0.185797	0.148317	-2.75325	2754100	0.541472	0.303626	-1.71963
P02943	LAMB_ECOLI	lamB	OutermembraneProtein	669153	672873	1.00556	0.802712	-0.317046	195394	0.292002	0.163737	-2.61054
P0ACV4	LAPA_ECOLI	LapA	IntegralMembraneProtein	4195250	8.97857e+06	2.14017	1.70845	0.772684	7277500	1.7347	0.972717	-0.0399078
P0AB58	LAPB_ECOLI	LapB	IntegralMembraneProtein	2.10442e+06	4.55943e+06	2.1666	1.72954	0.79039	3.66147e+06	1.7399	0.975631	-0.0355926
P37005	LAST_ECOLI	lasT	Cytoplasmic	71036	709963	9.99442	7.97828	2.99608	912987	12.8525	7.20689	2.84938
P69451	LCFA_ECOLI	fadD	Cytoplasmic	604815	2.17447e+06	3.59526	2.87	1.52105	461697	0.763368	0.428052	-1.22414
P0A9H3	LDCI_ECOLI	cadA	Cytoplasmic	487037	235427	0.483386	0.385874	-1.3738	4.82247e+06	9.90165	5.55226	2.47308
P52643	LDHD_ECOLI	ldhA	Cytoplasmic	101712	346347	3.40516	2.71825	1.44268	2.18517e+06	21.4838	12.0469	3.59059
P00803	LEP_ECOLI	lep	IntegralMembraneProtein	4.60172e+06	3.87027e+06	0.841048	0.671387	-0.574784	3.84007e+06	0.834486	0.46793	-1.09563
P60785	LEPA_ECOLI	lepA	Cytoplasmic	4650350	7.55913e+06	1.6255	1.29759	0.375837	1.43167e+07	3.07862	1.72631	0.787691
P39399	LGOR_ECOLI	lgoR	Cytoplasmic	306203	735997	2.40362	1.91875	0.940165	256097	0.836361	0.468982	-1.0924
P60955	LGT_ECOLI	lgt	IntegralMembraneProtein	429923	957253	2.22657	1.77741	0.829777	4743800	11.0341	6.18725	2.6293
P37339	LHGO_ECOLI	lhgO	Cytoplasmic	1536600	4.02687e+06	2.62063	2.09198	1.06487	417157	0.27148	0.15223	-2.71567
P30015	LHR_ECOLI	lhr	Cytoplasmic	55242.8	115902	2.09804	1.67481	0.743998	161050	2.91531	1.63473	0.709056
P60716	LIPA_ECOLI	lipA	Cytoplasmic	96370.5	77249.7	0.80159	0.639889	-0.644107	144740	1.50191	0.842183	-0.247794
P60720	LIPB_ECOLI	lipB	Cytoplasmic	147080	503257	3.42166	2.73142	1.44965	1.57613e+06	10.7162	6.00901	2.58713
P33232	LLDD_ECOLI	lldD	Cytoplasmic	20259000	1.38207e+07	0.682199	0.544581	-0.87678	1.51783e+06	0.0749214	0.0420115	-4.57307
P33231	LLDP_ECOLI	lldP	IntegralMembraneProtein	631353	486743	0.770952	0.615431	-0.700331	309533	0.49027	0.274914	-1.86295
P0ACL7	LLDR_ECOLI	lldR	Cytoplasmic	70843.7	134780	1.9025	1.51872	0.602851	40980.3	0.578461	0.324366	-1.6243
P23930	LNT_ECOLI	lnt	IntegralMembraneProtein	2.52563e+06	4.07287e+06	1.61261	1.28731	0.364355	5.82763e+06	2.30739	1.29385	0.371671
P25894	LOIP_ECOLI	loiP	OutermembraneLipoprotein	1.61838e+07	1.05553e+07	0.652215	0.520646	-0.941626	10657000	0.658497	0.369246	-1.43735
P61320	LOLB_ECOLI	lolB	OutermembraneLipoprotein	4.33222e+07	23718000	0.54748	0.437039	-1.19417	2.04483e+07	0.472006	0.264673	-1.91772
P0ADC3	LOLC_ECOLI	lolC	IntegralMembraneProtein	1.87978e+06	2814100	1.49703	1.19504	0.257063	3.50987e+06	1.86717	1.047	0.0662559
P75957	LOLD_ECOLI	lolD	Cytoplasmic	151332	101656	0.671745	0.536237	-0.899058	141337	0.933953	0.523706	-0.933172
P75958	LOLE_ECOLI	lolE	IntegralMembraneProtein	2.92343e+06	3577300	1.22366	0.976819	-0.033837	4.26197e+06	1.45786	0.817484	-0.290738
P0A9M0	LON_ECOLI	lon	Cytoplasmic	4686850	11885000	2.53582	2.02428	1.01741	1.16947e+07	2.49521	1.39917	0.484566
P75867	LONH_ECOLI	ycbZ	Cytoplasmic	344857	308033	0.893221	0.713035	-0.487955	1286900	3.7317	2.09251	1.06524
P39196	LPLT_ECOLI	lplT	IntegralMembraneProtein	293803	738350	2.51308	2.00612	1.00441	547327	1.8629	1.0446	0.0629575
P45464	LPOA_ECOLI	lpoA	OutermembraneLipoprotein	2.81982e+07	16539000	0.586527	0.46821	-1.09477	9241100	0.32772	0.183766	-2.44406
P0AB38	LPOB_ECOLI	lpoB	OutermembraneLipoprotein	2.70972e+07	1.87557e+07	0.692163	0.552536	-0.85586	18384000	0.678447	0.380433	-1.39429
P69776	LPP_ECOLI	lpp	OutermembraneLipoprotein	6597900	5745500	0.870807	0.695143	-0.524619	1.77537e+06	0.269081	0.150884	-2.72848
P0A9V1	LPTB_ECOLI	lptB	Cytoplasmic	222990	407600	1.82788	1.45915	0.545131	543433	2.43703	1.36654	0.45053
P0ADV9	LPTC_ECOLI	lptC	IntegralMembraneProtein	3.30998e+06	3.27523e+06	0.989501	0.789893	-0.340271	3.14397e+06	0.949844	0.532616	-0.908832
P31554	LPTD_ECOLI	lptD	OutermembraneProtein	3.01457e+07	2.01037e+07	0.666884	0.532356	-0.909536	1.36977e+07	0.454383	0.254791	-1.97261
P0ADC1	LPTE_ECOLI	lptE	OutermembraneLipoprotein	8635200	9.76017e+06	1.13028	0.90227	-0.148368	8.03207e+06	0.930154	0.521575	-0.939052
P0AF98	LPTF_ECOLI	lptF	IntegralMembraneProtein	8.90628e+06	7290700	0.818602	0.653468	-0.613811	6.12103e+06	0.687271	0.385381	-1.37564
P0ADC6	LPTG_ECOLI	lptG	IntegralMembraneProtein	3.31663e+06	3421300	1.03156	0.823466	-0.280219	4141600	1.24874	0.700217	-0.514125
P10441	LPXB_ECOLI	lpxB	Cytoplasmic	1.88464e+06	1.74853e+06	0.927782	0.740624	-0.433187	3.49577e+06	1.85487	1.0401	0.0567273
P0A725	LPXC_ECOLI	lpxC	Cytoplasmic	420393	254350	0.605029	0.482979	-1.04997	305473	0.726637	0.407455	-1.29529
P43341	LPXH_ECOLI	lpxH	Cytoplasmic	40009	79314	1.9824	1.5825	0.662207	220577	5.51318	3.09146	1.62829
P27300	LPXK_ECOLI	lpxK	IntegralMembraneProtein	1173225	1588100	1.35362	1.08056	0.111778	2.00103e+06	1.70558	0.95639	-0.0643284
P0ACV0	LPXL_ECOLI	lpxL	IntegralMembraneProtein	3.17798e+06	2.99437e+06	0.942222	0.752151	-0.410905	3117200	0.980874	0.550016	-0.862455
P24205	LPXM_ECOLI	lpxM	IntegralMembraneProtein	3.97458e+06	3.02227e+06	0.760398	0.607006	-0.720217	2901500	0.730014	0.409348	-1.2886
P76445	LPXT_ECOLI	lpxT	IntegralMembraneProtein	4018400	3.82367e+06	0.95154	0.759589	-0.396709	4.07853e+06	1.01496	0.569132	-0.813165
P36771	LRHA_ECOLI	lrhA	Cytoplasmic	244262	344837	1.41175	1.12696	0.172441	435480	1.78284	0.999712	-0.000414927
P25737	LYSP_ECOLI	lysP	IntegralMembraneProtein	238307	185637	0.778982	0.621841	-0.685382	1.03013e+06	4.32272	2.42393	1.27735
P03030	LYSR_ECOLI	lysR	Cytoplasmic	299493	261175	0.872056	0.69614	-0.522551	364120	1.21579	0.681741	-0.552704
P75830	MACA_ECOLI	macA	IntegralMembraneProtein	629537	1.43513e+06	2.27967	1.8198	0.863778	670483	1.06504	0.597213	-0.743683
P75831	MACB_ECOLI	macB	IntegralMembraneProtein	790675	1.43103e+06	1.80989	1.44479	0.530856	1034340	1.30817	0.733546	-0.44704
P23917	MAK_ECOLI	mak	Cytoplasmic	5900.26	8808.43	1.49289	1.19173	0.253063	33430.6	5.66595	3.17713	1.66772
P02916	MALF_ECOLI	malF	IntegralMembraneProtein	12718500	6.98953e+06	0.549556	0.438696	-1.1887	352473	0.0277134	0.0155401	-6.00786
P68183	MALG_ECOLI	malG	IntegralMembraneProtein	151302	9473.53	0.0626135	0.0499827	-4.32243	26185.7	0.173069	0.0970469	-3.36517
P18811	MALI_ECOLI	malI	Cytoplasmic	45192.4	68690.3	1.51995	1.21334	0.278983	68668.7	1.51947	0.852031	-0.231022
P68187	MALK_ECOLI	malK	Cytoplasmic	3.91513e+06	2.93033e+06	0.748463	0.597479	-0.743041	143220	0.0365811	0.0205125	-5.60735
P06993	MALT_ECOLI	malT	Cytoplasmic	3.59272e+06	8.20057e+06	2.28255	1.8221	0.865604	5802700	1.61513	0.905669	-0.142945
P23256	MALY_ECOLI	malY	Cytoplasmic	163128	246217	1.50934	1.20487	0.268877	816760	5.00686	2.80755	1.48931
P26616	MAO1_ECOLI	maeA	Cytoplasmic	188723	206947	1.09656	0.875356	-0.192058	398517	2.11164	1.18409	0.243773
P76558	MAO2_ECOLI	maeB	Cytoplasmic	110433	261633	2.36916	1.89124	0.919331	326017	2.95217	1.6554	0.72718
P27245	MARR_ECOLI	marR	Cytoplasmic	42875.3	123042	2.86976	2.29086	1.19589	508103	11.8507	6.64518	2.73231
P08997	MASY_ECOLI	aceB	Cytoplasmic	489137	5.46543e+06	11.1736	8.91962	3.15698	4.23443e+06	8.65695	4.85431	2.27927
P0ACE0	MBHM_ECOLI	hybC	Periplasmic	250521	233200	0.93086	0.743081	-0.428408	85840.3	0.342647	0.192136	-2.3798
P69739	MBHS_ECOLI	hyaA	IntegralMembraneProtein	48363.2	30687	0.634512	0.506514	-0.981326	312613	6.46387	3.62456	1.8578
P69741	MBHT_ECOLI	hybO	Periplasmic	424290	102834	0.242366	0.193475	-2.36978	41930.9	0.098826	0.0554158	-4.17356
P02942	MCP1_ECOLI	tsr	IntegralMembraneProtein	259762	196210	0.755346	0.602973	-0.729834	10519000	40.4948	22.7071	4.50507
P07017	MCP2_ECOLI	tar	IntegralMembraneProtein	214307	214187	0.99944	0.797827	-0.325852	2351800	10.974	6.15357	2.62142
P15005	MCRB_ECOLI	mcrB	Cytoplasmic	544235	1.56183e+06	2.86978	2.29087	1.19589	1203770	2.21186	1.24028	0.310664
P15006	MCRC_ECOLI	mcrC	Cytoplasmic	38952.5	96133.3	2.46796	1.97011	0.978275	60653.7	1.55712	0.873139	-0.195716
P61889	MDH_ECOLI	mdh	Cytoplasmic	489895	816757	1.66721	1.33089	0.412389	1074550	2.19343	1.22995	0.298594
P77265	MDLA_ECOLI	mdlA	IntegralMembraneProtein	767520	1084200	1.4126	1.12764	0.17331	859613	1.11999	0.628023	-0.67111
P0AAG5	MDLB_ECOLI	mdlB	IntegralMembraneProtein	300322	819417	2.72846	2.17806	1.12304	482557	1.6068	0.900998	-0.150404
P76397	MDTA_ECOLI	mdtA	Periplasmic	737030	2.17753e+06	2.95447	2.35848	1.23786	2.21483e+06	3.00508	1.68507	0.752809
P76398	MDTB_ECOLI	mdtB	IntegralMembraneProtein	536560	886637	1.65245	1.3191	0.399559	1.07367e+06	2.00102	1.12205	0.166141
P76399	MDTC_ECOLI	mdtC	IntegralMembraneProtein	348970	392690	1.12528	0.898284	-0.154757	431350	1.23607	0.693113	-0.528838
P37636	MDTE_ECOLI	mdtE	OutermembraneLipoprotein	882058	1103100	1.2506	0.998319	-0.0024268	914820	1.03714	0.581568	-0.78198
P37637	MDTF_ECOLI	mdtF	IntegralMembraneProtein	1.02193e+06	636847	0.623182	0.49747	-1.00732	682250	0.667612	0.374357	-1.41751
P37340	MDTK_ECOLI	mdtK	IntegralMembraneProtein	794900	929477	1.1693	0.933422	-0.0993991	244157	0.307154	0.172234	-2.53756
P32166	MENA_ECOLI	menA	IntegralMembraneProtein	80675.8	143830	1.78282	1.42318	0.509113	230720	2.85984	1.60363	0.681342
P0ABU0	MENB_ECOLI	menB	Cytoplasmic	25557.3	14774.2	0.578082	0.461468	-1.1157	79886	3.12576	1.75274	0.809615
P17109	MEND_ECOLI	menD	Cytoplasmic	58124.7	71415	1.22865	0.980801	-0.0279678	496070	8.53459	4.78569	2.25873
P0C0T5	MEPA_ECOLI	mepA	Periplasmic	40753.3	18677.1	0.458295	0.365845	-1.45069	341783	8.38664	4.70273	2.2335
P0AFV4	MEPS_ECOLI	mepS	OutermembraneLipoprotein	184955	200213	1.0825	0.864129	-0.210681	291837	1.57788	0.884781	-0.176607
P07623	METAS_ECOLI	metAS	Cytoplasmic	97699.8	173407	1.77489	1.41685	0.502687	1.01349e+06	10.3735	5.81683	2.54023
P06721	METC_ECOLI	metC	Cytoplasmic	194690	230293	1.18287	0.944256	-0.0827505	708420	3.63871	2.04037	1.02883
P13009	METH_ECOLI	metH	Cytoplasmic	324165	662380	2.04334	1.63115	0.705886	1.52573e+06	4.70666	2.63921	1.40011
P31547	METI_ECOLI	metI	IntegralMembraneProtein	208242	915473	4.39621	3.50938	1.81121	2.94383e+06	14.1366	7.92698	2.98677
P0A817	METK_ECOLI	metK	Cytoplasmic	99970.8	180630	1.80683	1.44234	0.528414	481110	4.8125	2.69857	1.43219
P30750	METN_ECOLI	metN	Cytoplasmic	1.50336e+06	2.42303e+06	1.61175	1.28662	0.363581	5687400	3.78313	2.12136	1.08499
P28635	METQ_ECOLI	metQ	InnermembraneLipoprotein	6.91492e+06	9.43043e+06	1.36378	1.08867	0.122568	1.00905e+07	1.45923	0.818251	-0.289385
P0A9F9	METR_ECOLI	metR	Cytoplasmic	108133	60989	0.564018	0.45024	-1.15123	241353	2.232	1.25157	0.323744
P30958	MFD_ECOLI	mfd	Cytoplasmic	257597	373380	1.44947	1.15708	0.210484	1.09077e+06	4.23439	2.3744	1.24756
P0AAG8	MGLA_ECOLI	mglA	Cytoplasmic	1.93662e+06	1.81757e+06	0.938527	0.749201	-0.416575	190490	0.0983623	0.0551557	-4.18035
P77569	MHPR_ECOLI	mhpR	Cytoplasmic	364183	1.02758e+06	2.82159	2.2524	1.17146	120879	0.331919	0.18612	-2.42569
P0AEI1	MIAB_ECOLI	miaB	Cytoplasmic	136146	191153	1.40403	1.1208	0.164533	747740	5.4922	3.0797	1.62279
P0AEZ3	MIND_ECOLI	minD	Cytoplasmic	1739550	1.68283e+06	0.967396	0.772247	-0.372866	1301100	0.747952	0.419407	-1.25358
P0A908	MIPA_ECOLI	mipA	OutermembraneProtein	10569300	1.86657e+07	1.76603	1.40977	0.495463	5.28737e+06	0.500257	0.280515	-1.83385
P76506	MLAA_ECOLI	mlaA	OutermembraneLipoprotein	93563500	1.00528e+08	1.07444	0.857697	-0.22146	3.72377e+07	0.397994	0.223171	-2.16378
P64604	MLAD_ECOLI	mlaD	Periplasmic	2111100	3.85843e+06	1.82769	1.459	0.544976	1.67143e+07	7.91736	4.43959	2.15043
P64606	MLAE_ECOLI	mlaE	IntegralMembraneProtein	52218.3	507033	9.70987	7.75114	2.95441	467240	8.94782	5.01741	2.32694
P63386	MLAF_ECOLI	mlaF	Cytoplasmic	964280	1.28563e+06	1.33326	1.0643	0.0899108	1551300	1.60877	0.9021	-0.14864
P50456	MLC_ECOLI	mlc	Cytoplasmic	2.58003e+06	5.93347e+06	2.29976	1.83584	0.876441	4.52267e+06	1.75295	0.98295	-0.02481
P28224	MLIC_ECOLI	mliC	OutermembraneLipoprotein	28461	69020	2.42507	1.93587	0.952982	212113	7.45276	4.17907	2.06318
P33358	MLRA_ECOLI	mlrA	Cytoplasmic	93912.2	240153	2.55721	2.04136	1.02953	193267	2.05795	1.15398	0.206615
P0A935	MLTA_ECOLI	mltA	OutermembraneLipoprotein	2.48268e+07	2.64233e+07	1.06431	0.849607	-0.235132	16625000	0.669638	0.375494	-1.41314
P41052	MLTB_ECOLI	mltB	OutermembraneLipoprotein	1.86412e+06	3.35133e+06	1.79781	1.43515	0.521199	3.28017e+06	1.75964	0.9867	-0.019317
P0C066	MLTC_ECOLI	mltC	OutermembraneLipoprotein	3.45237e+06	2.65383e+06	0.7687	0.613633	-0.704552	5.10967e+06	1.48005	0.829923	-0.26895
P28306	MLTG_ECOLI	mltG	IntegralMembraneProtein	2336600	1.29673e+06	0.554966	0.443015	-1.17457	2187800	0.936318	0.525032	-0.929524
P0A9F1	MNTR_ECOLI	mntR	Cytoplasmic	175921	55174.7	0.313633	0.250365	-1.9979	119127	0.677159	0.379711	-1.39703
P09833	MODC_ECOLI	modC	Cytoplasmic	506863	1.01591e+06	2.00431	1.59999	0.678064	1162340	2.2932	1.28589	0.36277
P0A9G8	MODE_ECOLI	modE	Cytoplasmic	103174	351010	3.4021	2.71581	1.44138	2785700	26.9999	15.1399	3.92029
P31060	MODF_ECOLI	modF	Cytoplasmic	267116	400417	1.49903	1.19664	0.258989	592287	2.21734	1.24335	0.314233
P12281	MOEA_ECOLI	moeA	Cytoplasmic	49095.7	58014.3	1.18166	0.943288	-0.0842302	167183	3.40526	1.90947	0.93317
P37773	MPL_ECOLI	mpl	Cytoplasmic	57992.3	70179.7	1.21015	0.966035	-0.0498527	526413	9.0773	5.09001	2.34767
P0ACR9	MPRA_ECOLI	mprA	Cytoplasmic	34066.2	43070.3	1.26431	1.00927	0.0133091	987120	28.9765	16.2483	4.02222
P33940	MQO_ECOLI	mqo	Cytoplasmic	343902	93717.3	0.272512	0.217539	-2.20065	560883	1.63094	0.914535	-0.128889
P0AD65	MRDA_ECOLI	mrdA	IntegralMembraneProtein	2.86917e+06	1210500	0.4219	0.336791	-1.57007	2.69157e+06	0.9381	0.526031	-0.92678
P0A9X4	MREB_ECOLI	mreB	Cytoplasmic	3239150	3.72833e+06	1.15102	0.918831	-0.122129	5442900	1.68035	0.94224	-0.0858337
P16926	MREC_ECOLI	mreC	IntegralMembraneProtein	3.95562e+06	1.86877e+06	0.472434	0.377131	-1.40686	5927600	1.49853	0.840286	-0.251048
P60752	MSBA_ECOLI	msbA	IntegralMembraneProtein	1.05211e+07	9.38067e+06	0.891604	0.711744	-0.49057	1.52847e+07	1.45276	0.814622	-0.295797
P77338	MSCK_ECOLI	mscK	IntegralMembraneProtein	3.60377e+06	1261600	0.350078	0.279458	-1.8393	2478900	0.687864	0.385713	-1.3744
P0A742	MSCL_ECOLI	mscL	IntegralMembraneProtein	1.11754e+07	2.15703e+07	1.93016	1.5408	0.623675	8.06263e+06	0.721462	0.404553	-1.3056
P39285	MSCM_ECOLI	mscM	IntegralMembraneProtein	1.83142e+06	1.58347e+06	0.864613	0.690198	-0.534918	2229500	1.21736	0.682626	-0.550834
P0C0S1	MSCS_ECOLI	mscS	IntegralMembraneProtein	7255600	8776700	1.20964	0.965628	-0.0504607	33175000	4.57233	2.56389	1.35834
P46022	MTGA_ECOLI	mtgA	IntegralMembraneProtein	442523	1.00868e+06	2.27939	1.81958	0.863603	602443	1.36138	0.763383	-0.389522
P22523	MUKB_ECOLI	mukB	Cytoplasmic	5.48617e+06	3131900	0.570872	0.455712	-1.1338	8.43153e+06	1.53687	0.861787	-0.214597
P22524	MUKE_ECOLI	mukE	Cytoplasmic	72754.6	21722.5	0.298573	0.238343	-2.06889	55656	0.764983	0.428957	-1.22109
P60293	MUKF_ECOLI	mukF	Cytoplasmic	700523	252497	0.36044	0.28773	-1.79721	1194500	1.70515	0.956149	-0.0646921
P0A749	MURA_ECOLI	murA	Cytoplasmic	201823	300247	1.48767	1.18757	0.248011	2.20243e+06	10.9127	6.11919	2.61334
P22188	MURE_ECOLI	murE	Cytoplasmic	35807.5	155620	4.34602	3.46931	1.79465	755763	21.1063	11.8352	3.56501
P17443	MURG_ECOLI	murG	Cytoplasmic	7.34158e+06	8.47217e+06	1.154	0.921206	-0.118405	9.55687e+06	1.30174	0.729941	-0.454147
P0AF16	MURJ_ECOLI	murJ	IntegralMembraneProtein	1.37478e+06	1.53403e+06	1.11584	0.890743	-0.166919	1145700	0.833368	0.467303	-1.09757
P23367	MUTL_ECOLI	mutL	Cytoplasmic	353113	473333	1.34046	1.07005	0.0976808	320357	0.907235	0.508724	-0.975046
P23909	MUTS_ECOLI	mutS	Cytoplasmic	1.79998e+06	1259400	0.699673	0.558531	-0.840291	1.65737e+06	0.920768	0.516312	-0.953685
P27278	NADR_ECOLI	nadR	Cytoplasmic	113433	420340	3.70563	2.95811	1.56468	1.62227e+06	14.3016	8.01948	3.00351
P0AF20	NAGC_ECOLI	nagC	Cytoplasmic	125828	189153	1.50327	1.20002	0.263055	1556600	12.3708	6.93683	2.79428
P0AF24	NAGD_ECOLI	nagD	Cytoplasmic	28848.6	83942	2.90974	2.32277	1.21585	31710	1.09919	0.61636	-0.698155
P0A6L4	NANA_ECOLI	nanA	Cytoplasmic	302873	804807	2.65724	2.1212	1.08488	1.74697e+06	5.76798	3.23434	1.69347
P69856	NANC_ECOLI	nanC	Periplasmic	781797	7000000	8.95373	7.14753	2.83745	349277	0.446762	0.250517	-1.99702
P0A8W0	NANR_ECOLI	nanR	Cytoplasmic	22796.3	72167.3	3.16574	2.52713	1.3375	419607	18.4067	10.3214	3.36757
P41036	NANT_ECOLI	nanT	IntegralMembraneProtein	2.97672e+06	1.25573e+07	4.21852	3.36753	1.75169	1.21983e+06	0.409792	0.229787	-2.12163
P33934	NAPH_ECOLI	napH	IntegralMembraneProtein	274935	38959.3	0.141704	0.113118	-3.14409	21895	0.079637	0.0446557	-4.48501
P09152	NARG_ECOLI	narG	Cytoplasmic	12962500	1.66633e+06	0.12855	0.102618	-3.28464	18788000	1.44941	0.812744	-0.299126
P11349	NARH_ECOLI	narH	Cytoplasmic	3.74083e+06	352470	0.0942223	0.0752152	-3.73283	3029400	0.80982	0.454099	-1.13892
P11350	NARI_ECOLI	narI	IntegralMembraneProtein	1.93952e+06	320923	0.165466	0.132087	-2.92044	1540600	0.794322	0.445409	-1.1668
P10903	NARK_ECOLI	narK	IntegralMembraneProtein	7985350	709543	0.0888556	0.0709311	-3.81744	5.82723e+06	0.729741	0.409195	-1.28914
P31802	NARP_ECOLI	narP	Cytoplasmic	161749	492087	3.04228	2.42857	1.28011	1.47327e+06	9.10834	5.10742	2.35259
P27896	NARQ_ECOLI	narQ	IntegralMembraneProtein	153598	643800	4.19147	3.34594	1.74241	326563	2.1261	1.19219	0.253614
P0AFA2	NARX_ECOLI	narX	IntegralMembraneProtein	3.26353e+06	2721200	0.83382	0.665617	-0.587236	3.12257e+06	0.956806	0.53652	-0.898296
P19319	NARZ_ECOLI	narZ	Cytoplasmic	24897.4	29133	1.17012	0.934079	-0.0983843	98719.7	3.96506	2.22337	1.15275
P33920	NDPA_ECOLI	ndpA	Cytoplasmic	480098	379480	0.790421	0.630973	-0.66435	936293	1.95021	1.09356	0.129037
P31600	NFRA_ECOLI	nfrA	OutermembraneProtein	3.57123e+06	9.14557e+06	2.5609	2.0443	1.03161	917380	0.25688	0.144043	-2.79542
P0AFA5	NFRB_ECOLI	nfrB	IntegralMembraneProtein	490730	1.85893e+06	3.7881	3.02394	1.59643	291980	0.594991	0.333636	-1.58365
P17117	NFSA_ECOLI	nfsA	Cytoplasmic	9068.28	8984.4	0.99075	0.79089	-0.338452	93750.7	10.3383	5.79711	2.53533
P38489	NFSB_ECOLI	nfsB	Cytoplasmic	262540	66241	0.252309	0.201411	-2.31178	470023	1.7903	1.00389	0.00560396
P13738	NHAA_ECOLI	nhaA	IntegralMembraneProtein	81610.8	835320	10.2354	8.17066	3.03045	7.62477e+06	93.4284	52.3891	5.71119
P0AFA7	NHAB_ECOLI	nhaB	IntegralMembraneProtein	2.57982e+06	1.74427e+06	0.67612	0.539729	-0.889692	2462300	0.954448	0.535198	-0.901856
P76007	NHAP2_ECOLI	cvrA	IntegralMembraneProtein	270710	688820	2.54449	2.0312	1.02233	497423	1.83748	1.03035	0.0431321
P0A9G2	NHAR_ECOLI	nhaR	Cytoplasmic	79090.2	530697	6.71002	5.35643	2.42127	4.91917e+06	62.1969	34.8764	5.12418
P52647	NIFJ_ECOLI	nifJ	Cytoplasmic	255417	391233	1.53174	1.22275	0.290129	1.20193e+06	4.70577	2.63872	1.39984
P33594	NIKE_ECOLI	nikE	Cytoplasmic	539753	42428	0.0786063	0.0627493	-3.99426	503583	0.932987	0.523164	-0.934666
P76241	NIMR_ECOLI	nimR	Cytoplasmic	52492.2	85133.7	1.62184	1.29467	0.372583	415233	7.91039	4.43568	2.14915
P08201	NIRB_ECOLI	nirB	Cytoplasmic	488622	699930	1.43246	1.14349	0.193448	1311700	2.68449	1.5053	0.590054
P04846	NLPA_ECOLI	nlpA	InnermembraneLipoprotein	3.04443e+06	4.28287e+06	1.40679	1.123	0.167359	3.87307e+06	1.27218	0.713363	-0.487291
P23898	NLPC_ECOLI	nlpC	OutermembraneLipoprotein	1.28952e+06	908567	0.704579	0.562447	-0.830211	1.98107e+06	1.53629	0.861458	-0.215147
P0ADA3	NLPD_ECOLI	nlpD	OutermembraneLipoprotein	1.13808e+06	907100	0.797042	0.636258	-0.652317	745530	0.655075	0.367327	-1.44486
P40710	NLPE_ECOLI	nlpE	OutermembraneLipoprotein	1.65188e+07	6.94013e+06	0.420135	0.335382	-1.57612	8232000	0.49834	0.27944	-1.83939
P0AFB1	NLPI_ECOLI	nlpI	OutermembraneLipoprotein	6191750	3.37773e+06	0.545522	0.435476	-1.19934	1762100	0.284588	0.15958	-2.64765
P37013	NORR_ECOLI	norR	Cytoplasmic	87305	120095	1.37558	1.09809	0.134991	987297	11.3086	6.34119	2.66475
P0A8G6	NQOR_ECOLI	nqoR	Cytoplasmic	554818	1020330	1.83903	1.46805	0.553904	3885800	7.00373	3.92728	1.97353
P28903	NRDD_ECOLI	nrdD	Cytoplasmic	13854.6	31808	2.29584	1.83271	0.87398	223653	16.1429	9.05198	3.17823
P0AFB5	NTRB_ECOLI	ntrB	Cytoplasmic	266912	508090	1.90359	1.51958	0.603676	934127	3.49976	1.96246	0.972661
P0AFC3	NUOA_ECOLI	nuoA	IntegralMembraneProtein	2.35788e+07	1.65233e+07	0.70077	0.559406	-0.838032	1.11633e+07	0.473447	0.265481	-1.91332
P0AFC7	NUOB_ECOLI	nuoB	Cytoplasmic	6.16327e+06	3.21377e+06	0.521439	0.416251	-1.26447	4.37143e+06	0.709272	0.397718	-1.33018
P33599	NUOCD_ECOLI	nuoC	Cytoplasmic	3.70292e+07	20022000	0.540709	0.431634	-1.21212	2.43103e+07	0.656519	0.368137	-1.44169
P31979	NUOF_ECOLI	nuoF	Cytoplasmic	4665850	3.04897e+06	0.653464	0.521643	-0.938864	2.87957e+06	0.617158	0.346066	-1.53088
P33602	NUOG_ECOLI	nuoG	Cytoplasmic	2430950	1211600	0.498406	0.397864	-1.32965	1.34227e+06	0.552157	0.309617	-1.69144
P0AFD4	NUOH_ECOLI	nuoH	IntegralMembraneProtein	8.71218e+06	4666700	0.535652	0.427597	-1.22568	2.53323e+06	0.290769	0.163046	-2.61665
P0AFD6	NUOI_ECOLI	nuoI	Cytoplasmic	9840450	4.67467e+06	0.475046	0.379217	-1.39891	8.01247e+06	0.814238	0.456576	-1.13107
P0AFE4	NUOK_ECOLI	nuoK	IntegralMembraneProtein	3845300	1.96073e+06	0.509904	0.407043	-1.29675	1.73133e+06	0.450247	0.252472	-1.98581
P33607	NUOL_ECOLI	nuoL	IntegralMembraneProtein	3215450	2.54617e+06	0.791854	0.632116	-0.661738	2.52127e+06	0.78411	0.439683	-1.18547
P0AFE8	NUOM_ECOLI	nuoM	IntegralMembraneProtein	1119100	640913	0.572704	0.457175	-1.12918	562573	0.502702	0.281885	-1.82682
P0AFF0	NUON_ECOLI	nuoN	IntegralMembraneProtein	1.49818e+06	680053	0.453919	0.362351	-1.46454	416520	0.278017	0.155895	-2.68135
P0AFF2	NUPC_ECOLI	nupC	IntegralMembraneProtein	2.07722e+06	2012400	0.968796	0.773365	-0.370779	2.59213e+06	1.24789	0.699742	-0.515106
P0AFG0	NUSG_ECOLI	nusG	Cytoplasmic	327088	526220	1.6088	1.28426	0.360941	1474300	4.50735	2.52745	1.33768
P0AFG3	ODO1_ECOLI	sucA	Cytoplasmic	859100	1.13953e+06	1.32643	1.05885	0.0825007	1.89203e+06	2.20234	1.23494	0.304446
P0AFG6	ODO2_ECOLI	sucB	Cytoplasmic	2606100	868717	0.33334	0.266096	-1.90998	707437	0.271454	0.152215	-2.71581
P0AFG8	ODP1_ECOLI	aceE	Cytoplasmic	1130020	1822500	1.6128	1.28746	0.364526	5.47807e+07	48.4776	27.1834	4.76465
P06959	ODP2_ECOLI	aceF	Cytoplasmic	9022300	3.01747e+06	0.334445	0.266979	-1.9052	5.08533e+06	0.56364	0.316056	-1.66175
P0A910	OMPA_ECOLI	ompA	OutermembraneProtein	1.80002e+08	80802000	0.448896	0.358342	-1.48059	4.56057e+07	0.253362	0.142071	-2.81532
P06996	OMPC_ECOLI	ompC	OutermembraneProtein	25099500	22300000	0.888464	0.709237	-0.495659	2.36397e+07	0.941838	0.528127	-0.921043
P02931	OMPF_ECOLI	ompF	OutermembraneProtein	5.87237e+06	7.89067e+06	1.34369	1.07264	0.101161	1.73677e+06	0.295752	0.16584	-2.59213
P0AA16	OMPR_ECOLI	ompR	Cytoplasmic	617175	2229200	3.61194	2.88332	1.52773	2466500	3.99644	2.24096	1.16412
P09169	OMPT_ECOLI	ompT	OutermembraneProtein	2.78688e+07	2.30873e+07	0.828428	0.661313	-0.596595	1.42913e+07	0.512807	0.287552	-1.79811
P0A915	OMPW_ECOLI	ompW	OutermembraneProtein	4.32313e+06	2.72697e+06	0.630785	0.503539	-0.989825	1347400	0.311672	0.174767	-2.51649
P0A917	OMPX_ECOLI	ompX	OutermembraneProtein	5.37868e+06	1.02117e+07	1.89854	1.51556	0.599849	5518800	1.02605	0.575348	-0.797492
P27298	OPDA_ECOLI	opdA	Cytoplasmic	1.29095e+06	773223	0.598955	0.47813	-1.06452	5.08193e+06	3.93657	2.2074	1.14235
P39401	OPGB_ECOLI	opgB	IntegralMembraneProtein	960667	3431800	3.57231	2.85168	1.51181	3991300	4.15472	2.32972	1.22016
P33136	OPGG_ECOLI	opgG	Periplasmic	252302	343700	1.36226	1.08746	0.120956	2888600	11.449	6.41992	2.68255
P62517	OPGH_ECOLI	opgH	IntegralMembraneProtein	6.58377e+06	5437100	0.825834	0.659242	-0.60112	4186200	0.635837	0.35654	-1.48787
P0AFH2	OPPB_ECOLI	oppB	IntegralMembraneProtein	1.25433e+07	10753000	0.857268	0.684335	-0.547226	2.16967e+07	1.72974	0.969934	-0.0440413
P0AFH6	OPPC_ECOLI	oppC	IntegralMembraneProtein	13672500	6514600	0.476475	0.380357	-1.39457	1.52513e+07	1.11548	0.625492	-0.676936
P76027	OPPD_ECOLI	oppD	Cytoplasmic	7.90612e+06	6455900	0.81657	0.651847	-0.617395	2.56433e+07	3.24348	1.81875	0.862949
P77737	OPPF_ECOLI	oppF	Cytoplasmic	1.44143e+07	8.45483e+06	0.586557	0.468233	-1.0947	3.07647e+07	2.13431	1.1968	0.259176
P0ADA7	OSMB_ECOLI	osmB	OutermembraneLipoprotein	243922	1.56323e+06	6.40875	5.11593	2.355	1.32117e+06	5.41635	3.03717	1.60273
P0ADB1	OSME_ECOLI	osmE	OutermembraneLipoprotein	36476000	3.90157e+07	1.06963	0.853854	-0.227938	2.29938e+07	0.630383	0.353481	-1.50029
P0AFH8	OSMY_ECOLI	osmY	Periplasmic	22753.3	85904.3	3.77546	3.01385	1.59161	89389.3	3.92863	2.20294	1.13943
P31677	OTSA_ECOLI	otsA	Cytoplasmic	210072	460030	2.18987	1.74812	0.805803	759007	3.61309	2.02601	1.01864
P0ACQ4	OXYR_ECOLI	oxyR	Cytoplasmic	28266	25729.6	0.910269	0.726644	-0.46068	85310	3.01812	1.69238	0.759055
P0A9L8	P5CR_ECOLI	proC	Cytoplasmic	37100.5	123170	3.3199	2.65019	1.4061	512087	13.8027	7.73974	2.95228
P0A921	PA1_ECOLI	pldA	OutermembraneProtein	46584.3	83969.7	1.80253	1.43891	0.524979	300887	6.45897	3.62181	1.85671
P0A912	PAL_ECOLI	pal	OutermembraneLipoprotein	9.61112e+07	34155000	0.35537	0.283682	-1.81765	2.18603e+07	0.227448	0.12754	-2.97098
P31057	PANB_ECOLI	panB	Cytoplasmic	24532.3	136500	5.56409	4.44166	2.1511	224997	9.17146	5.14281	2.36256
P31663	PANC_ECOLI	panC	Cytoplasmic	9474.73	14592.7	1.54017	1.22947	0.298042	92692.7	9.78314	5.48581	2.4557
P0A9J4	PANE_ECOLI	panE	OutermembraneLipoprotein	16559	10768.7	0.650325	0.519137	-0.945812	146847	8.86811	4.97271	2.31403
P16256	PANF_ECOLI	panF	IntegralMembraneProtein	334165	533500	1.59652	1.27446	0.349883	566663	1.69576	0.950881	-0.0726627
P0AFI2	PARC_ECOLI	parC	Cytoplasmic	372433	452510	1.21501	0.96991	-0.0440769	771697	2.07204	1.16188	0.216458
P20083	PARE_ECOLI	parE	Cytoplasmic	263060	386633	1.46975	1.17327	0.23053	245363	0.932728	0.523018	-0.935066
P0AFI5	PBP7_ECOLI	pbpG	Periplasmic	14420.3	4595.47	0.31868	0.254394	-1.97486	231383	16.0456	8.99745	3.16952
P02918	PBPA_ECOLI	pbpA	IntegralMembraneProtein	1349850	6.18487e+06	4.58189	3.6576	1.8709	2.83683e+06	2.10159	1.17845	0.236888
P02919	PBPB_ECOLI	pbpB	IntegralMembraneProtein	3.64823e+06	3142400	0.861348	0.687592	-0.540376	4.48103e+06	1.22827	0.688744	-0.53796
P76577	PBPC_ECOLI	pbpC	IntegralMembraneProtein	220978	292273	1.32263	1.05582	0.0783689	173097	0.78332	0.439239	-1.18692
P22259	PCKA_ECOLI	pckA	Cytoplasmic	411297	1.07333e+06	2.60963	2.0832	1.0588	814983	1.9815	1.11111	0.151997
P0ABF1	PCNB_ECOLI	pcnB	Cytoplasmic	1.32812e+06	1.22257e+06	0.920527	0.734832	-0.444513	1.50083e+06	1.13005	0.633663	-0.658212
P23842	PDEA_ECOLI	pdeA	IntegralMembraneProtein	1.154e+06	1.76853e+06	1.53253	1.22338	0.29087	1.04386e+06	0.904558	0.507223	-0.979309
P77473	PDEB_ECOLI	pdeB	IntegralMembraneProtein	347873	924583	2.65782	2.12166	1.0852	464280	1.33462	0.748378	-0.418161
P32701	PDEC_ECOLI	pdeC	IntegralMembraneProtein	49863.5	664753	13.3315	10.6422	3.41172	97788.3	1.96112	1.09968	0.137084
P75800	PDEI_ECOLI	pdeI	IntegralMembraneProtein	570042	329480	0.577993	0.461397	-1.11592	589587	1.03429	0.579967	-0.785957
P37649	PDEK_ECOLI	pdeK	IntegralMembraneProtein	1678150	4.29873e+06	2.56159	2.04485	1.032	2588500	1.54247	0.864927	-0.209349
P21514	PDEL_ECOLI	pdeL	Cytoplasmic	281618	606970	2.15529	1.72051	0.78284	400117	1.42078	0.796687	-0.327914
P76446	PDEN_ECOLI	pdeN	IntegralMembraneProtein	924820	2.17997e+06	2.35718	1.88167	0.912017	1.40203e+06	1.51601	0.850087	-0.234318
P77334	PDER_ECOLI	pdeR	Cytoplasmic	2.77448e+06	953227	0.343569	0.274262	-1.86637	565687	0.203889	0.114329	-3.12874
P05459	PDXB_ECOLI	pdxB	Cytoplasmic	11121.2	28060	2.5231	2.01413	1.01015	46308.7	4.16399	2.33492	1.22337
P0AFI7	PDXH_ECOLI	pdxH	Cytoplasmic	362232	743907	2.05368	1.6394	0.713165	1910600	5.27453	2.95764	1.56445
P15288	PEPD_ECOLI	pepD	Cytoplasmic	403921	485723	1.20252	0.959941	-0.0589828	3.18427e+06	7.88339	4.42054	2.14422
P29745	PEPT_ECOLI	pepT	Cytoplasmic	54958.2	100589	1.83028	1.46107	0.547022	159576	2.90359	1.62816	0.703244
P0AFI9	PERM_ECOLI	perM	IntegralMembraneProtein	1.05522e+06	933563	0.884708	0.706239	-0.501771	1.01683e+06	0.963621	0.540341	-0.888057
P0A796	PFKA_ECOLI	pfkA	Cytoplasmic	225368	710870	3.15426	2.51796	1.33226	7.01423e+06	31.1234	17.4522	4.12533
P09373	PFLB_ECOLI	pflB	Cytoplasmic	4.53952e+06	2.46167e+06	0.542275	0.432884	-1.20795	1.90407e+07	4.19443	2.35199	1.23388
P69434	PGAA_ECOLI	pgaA	OutermembraneProtein	52633.7	134597	2.55724	2.04137	1.02954	8293.33	0.157567	0.0883543	-3.50056
P75906	PGAB_ECOLI	pgaB	OutermembraneLipoprotein	320608	672630	2.09798	1.67476	0.743957	187083	0.583526	0.327207	-1.61172
P0A799	PGK_ECOLI	pgk	Cytoplasmic	289767	297923	1.02815	0.820744	-0.284995	4.37603e+06	15.1019	8.46826	3.08207
P36938	PGM_ECOLI	pgm	Cytoplasmic	11369.2	6137.4	0.539825	0.430928	-1.21448	92534.7	8.13904	4.56389	2.19027
P0A924	PGPB_ECOLI	pgpB	IntegralMembraneProtein	111585	95534.3	0.856156	0.683447	-0.549098	92897	0.832521	0.466829	-1.09904
P0AD42	PGPC_ECOLI	pgpC	IntegralMembraneProtein	1.55323e+06	1.31577e+06	0.847115	0.676229	-0.564415	3.41777e+06	2.20042	1.23387	0.303185
P77333	PGRR_ECOLI	pgrR	Cytoplasmic	143560	716833	4.99325	3.98598	1.99494	3075800	21.4251	12.014	3.58664
P0ABF8	PGSA_ECOLI	pgsA	IntegralMembraneProtein	327537	404957	1.23637	0.986962	-0.0189333	178093	0.543736	0.304895	-1.71362
P24207	PHEP_ECOLI	pheP	IntegralMembraneProtein	1216200	1.49143e+06	1.22631	0.978928	-0.0307254	977073	0.803382	0.450489	-1.15044
P0A9K3	PHOL_ECOLI	phoL	Cytoplasmic	331868	264003	0.795506	0.635032	-0.655099	1.13677e+06	3.42535	1.92074	0.941659
P23836	PHOP_ECOLI	phoP	Cytoplasmic	273875	166730	0.608781	0.485974	-1.04105	1.03241e+06	3.76962	2.11378	1.07983
P23837	PHOQ_ECOLI	phoQ	IntegralMembraneProtein	2.07252e+06	4.85083e+06	2.34055	1.8684	0.901804	5326700	2.57016	1.44119	0.527264
P08400	PHOR_ECOLI	phoR	IntegralMembraneProtein	274317	758240	2.7641	2.20651	1.14177	1201600	4.38034	2.45624	1.29645
P0A9K7	PHOU_ECOLI	phoU	Cytoplasmic	3.76433e+06	3172000	0.842646	0.672662	-0.572046	7.37547e+06	1.9593	1.09866	0.135746
P0AC86	PHSG_ECOLI	phsG	Cytoplasmic	281455	1.13623e+06	4.037	3.22263	1.68824	2.97547e+06	10.5717	5.928	2.56755
P00490	PHSM_ECOLI	phsM	IntegralMembraneProtein	573347	837923	1.46146	1.16665	0.222366	1079000	1.88193	1.05528	0.0776213
P0AFJ7	PITA_ECOLI	pitA	IntegralMembraneProtein	5.56493e+06	4128400	0.74186	0.592207	-0.755826	4.14537e+06	0.744909	0.417701	-1.25946
P76594	PKA_ECOLI	pka	Cytoplasmic	208413	540170	2.59182	2.06898	1.04892	408767	1.96133	1.0998	0.137236
P0AA47	PLAP_ECOLI	plaP	IntegralMembraneProtein	56934.2	174473	3.06448	2.44629	1.2906	824517	14.4819	8.12061	3.02159
P07000	PLDB_ECOLI	pldB	Cytoplasmic	92992.5	290140	3.12004	2.49064	1.31652	284643	3.06093	1.71639	0.779375
P0A7A7	PLSB_ECOLI	plsB	Cytoplasmic	10489000	2.46517e+07	2.35024	1.87613	0.907764	1.31443e+07	1.25315	0.702695	-0.50903
P26647	PLSC_ECOLI	plsC	IntegralMembraneProtein	8.44878e+06	7.13693e+06	0.844729	0.674325	-0.568484	9.25697e+06	1.09566	0.61438	-0.702798
P27247	PLSX_ECOLI	plsX	Cytoplasmic	2.59582e+06	2940700	1.13286	0.904333	-0.145073	2855000	1.09985	0.616729	-0.697292
P60782	PLSY_ECOLI	plsY	IntegralMembraneProtein	731620	1.02275e+06	1.39793	1.11593	0.158247	494373	0.675724	0.378906	-1.40009
P0AFK0	PMBA_ECOLI	pmbA	Cytoplasmic	179550	69548.7	0.387349	0.309211	-1.69334	49992.7	0.278433	0.156129	-2.67919
P05055	PNP_ECOLI	pnp	Cytoplasmic	2180600	1.18063e+06	0.541426	0.432206	-1.21021	2765200	1.26809	0.711071	-0.491935
P07001	PNTA_ECOLI	pntA	IntegralMembraneProtein	1.93993e+07	27482000	1.41665	1.13087	0.177436	1.95307e+07	1.00677	0.564537	-0.82486
P0AB67	PNTB_ECOLI	pntB	IntegralMembraneProtein	14853500	18597000	1.25203	0.999461	-0.000777421	1.38033e+07	0.929298	0.521096	-0.94038
P69874	POTA_ECOLI	potA	Cytoplasmic	1.50067e+06	951817	0.634263	0.506315	-0.981892	1.18813e+06	0.791737	0.443959	-1.1715
P0AFK4	POTB_ECOLI	potB	IntegralMembraneProtein	3.55343e+06	2257800	0.635385	0.507212	-0.97934	2350500	0.661473	0.370915	-1.43084
P0AFK6	POTC_ECOLI	potC	IntegralMembraneProtein	2.77678e+06	1.56853e+06	0.564874	0.450924	-1.14904	2115400	0.761817	0.427182	-1.22708
P07003	POXB_ECOLI	poxB	Cytoplasmic	279958	1073400	3.83414	3.0607	1.61386	5130300	18.3252	10.2757	3.36117
P0ADY1	PPID_ECOLI	ppiD	IntegralMembraneProtein	3.52432e+07	2.60267e+07	0.738488	0.589516	-0.762397	33143000	0.940409	0.527326	-0.923233
P0A7B1	PPK1_ECOLI	ppk1	Cytoplasmic	298445	432883	1.45046	1.15787	0.211469	3.10513e+06	10.4044	5.83416	2.54452
P0ADR8	PPNN_ECOLI	ppnN	Cytoplasmic	720533	1.31197e+06	1.82083	1.45352	0.53955	3.92123e+06	5.44213	3.05162	1.60958
P23538	PPSA_ECOLI	ppsA	Cytoplasmic	4.74148e+06	2.95553e+06	0.623335	0.497592	-1.00696	1338900	0.28238	0.158342	-2.65888
P0AFL6	PPX_ECOLI	ppx	Cytoplasmic	524440	772917	1.47379	1.17649	0.234491	1.98927e+06	3.79313	2.12696	1.08879
P43671	PQIB_ECOLI	pqiB	IntegralMembraneProtein	2.88707e+06	2157100	0.74716	0.596438	-0.745556	2.61593e+06	0.906087	0.50808	-0.976873
P0A7B5	PROB_ECOLI	proB	Cytoplasmic	93700.2	290500	3.10031	2.4749	1.30737	558607	5.96164	3.34294	1.74112
P0C0L7	PROP_ECOLI	proP	IntegralMembraneProtein	7.52762e+06	8.15163e+06	1.0829	0.864448	-0.210148	1.15053e+07	1.52842	0.857046	-0.222556
P45577	PROQ_ECOLI	proQ	Cytoplasmic	52264.5	99076	1.89567	1.51326	0.59766	34960.8	0.668921	0.375091	-1.41469
P14175	PROV_ECOLI	proV	Cytoplasmic	5.32387e+06	3.37733e+06	0.634376	0.506406	-0.981634	5524400	1.03767	0.581862	-0.781251
P14176	PROW_ECOLI	proW	IntegralMembraneProtein	3.44918e+06	3125300	0.906099	0.723315	-0.467305	3.86737e+06	1.12124	0.628726	-0.669497
P0A8K1	PSD_ECOLI	psd	Cytoplasmic	4.92907e+06	5953700	1.20788	0.964216	-0.0525724	4342900	0.88108	0.494057	-1.01725
P0AFM9	PSPB_ECOLI	pspB	IntegralMembraneProtein	1.78798e+06	4.19777e+06	2.34777	1.87416	0.906244	1.27473e+06	0.712945	0.399777	-1.32273
P0AFN2	PSPC_ECOLI	pspC	IntegralMembraneProtein	114206	109648	0.960088	0.766413	-0.383805	66433.3	0.581695	0.32618	-1.61626
P0A8A4	PSRP_ECOLI	psrP	Cytoplasmic	460085	989993	2.15176	1.7177	0.780474	1348900	2.93185	1.64401	0.717217
P23830	PSS_ECOLI	pss	Cytoplasmic	2505550	3388100	1.35224	1.07946	0.110305	5679700	2.26685	1.27111	0.346093
P07654	PSTA_ECOLI	pstA	IntegralMembraneProtein	482265	359483	0.745406	0.595038	-0.748946	1042000	2.16064	1.21156	0.276863
P0AAH0	PSTB_ECOLI	pstB	Cytoplasmic	952050	716880	0.752986	0.601089	-0.73435	1.74197e+06	1.8297	1.02599	0.0370139
P0AGH8	PSTC_ECOLI	pstC	IntegralMembraneProtein	594448	606593	1.02043	0.814583	-0.295866	1603300	2.69712	1.51239	0.596827
P08839	PT1_ECOLI	ptsI	Cytoplasmic	1.16692e+06	1.35523e+06	1.16138	0.927099	-0.109205	3005700	2.57576	1.44434	0.530406
P37177	PT1P_ECOLI	ptsP	Cytoplasmic	212060	917837	4.32819	3.45508	1.78872	2681800	12.6464	7.09136	2.82606
P0A9M8	PTA_ECOLI	pta	Periplasmic	1.52302e+06	1.44077e+06	0.945995	0.755163	-0.405139	2.96867e+06	1.9492	1.093	0.128289
P20966	PTFBC_ECOLI	fruA	IntegralMembraneProtein	7235500	4.48743e+06	0.620197	0.495087	-1.01425	2665200	0.36835	0.206549	-2.27544
P69786	PTGCB_ECOLI	ptsG	IntegralMembraneProtein	9036000	6.54287e+06	0.724089	0.578021	-0.790806	1.15067e+07	1.27342	0.714061	-0.48588
P56580	PTHB_ECOLI	srlE	IntegralMembraneProtein	1.18408e+07	3.35673e+07	2.83488	2.26301	1.17824	641910	0.0542116	0.0303986	-5.03985
P56579	PTHC_ECOLI	srlA	IntegralMembraneProtein	1454550	2.56773e+06	1.76531	1.4092	0.494878	184780	0.127036	0.0712342	-3.81129
P69828	PTKA_ECOLI	gatA	Cytoplasmic	783807	7.30083e+06	9.31458	7.43559	2.89445	287683	0.367034	0.205811	-2.28061
P37188	PTKB_ECOLI	gatB	Cytoplasmic	167123	396497	2.37248	1.89389	0.921351	287560	1.72065	0.964836	-0.0516441
P69831	PTKC_ECOLI	gatC	IntegralMembraneProtein	3.84398e+07	1.85937e+07	0.483708	0.386132	-1.37284	355370	0.00924484	0.00518396	-7.59173
P00550	PTM3C_ECOLI	mtlA	IntegralMembraneProtein	2.56147e+06	1.11177e+07	4.34035	3.46479	1.79277	2.82407e+06	1.10252	0.618228	-0.69379
P69797	PTNAB_ECOLI	manX	Cytoplasmic	799247	457393	0.572281	0.456837	-1.13025	553587	0.692636	0.388389	-1.36443
P69801	PTNC_ECOLI	manY	IntegralMembraneProtein	1.17977e+06	1.02046e+06	0.864965	0.690479	-0.534331	1.09987e+06	0.932275	0.522765	-0.935767
P69805	PTND_ECOLI	manZ	IntegralMembraneProtein	2.33783e+07	13699000	0.58597	0.467764	-1.09615	1.87317e+07	0.80124	0.449288	-1.15429
P36672	PTTBC_ECOLI	treB	IntegralMembraneProtein	1.22043e+08	4.16227e+07	0.341048	0.27225	-1.877	2.33953e+06	0.0191697	0.0107492	-6.53962
P09323	PTW3C_ECOLI	nagE	IntegralMembraneProtein	17440500	9.73367e+06	0.558107	0.445522	-1.16643	5.85473e+06	0.335698	0.188239	-2.40936
P77272	PTYBC_ECOLI	murP	IntegralMembraneProtein	82218.7	184760	2.24718	1.79386	0.84307	51136.7	0.621959	0.348758	-1.5197
P15254	PUR4_ECOLI	purL	Cytoplasmic	1.52113e+06	1.62567e+06	1.06872	0.853132	-0.22916	7.31977e+06	4.81205	2.69831	1.43206
P08178	PUR5_ECOLI	purM	Cytoplasmic	367255	247557	0.674073	0.538095	-0.894068	554383	1.50953	0.846457	-0.240492
P0A7D7	PUR7_ECOLI	purC	Cytoplasmic	352547	308467	0.874966	0.698463	-0.517745	588730	1.66993	0.9364	-0.0948027
P0AB89	PUR8_ECOLI	purB	Cytoplasmic	285583	1090600	3.81885	3.04849	1.60809	2.37473e+06	8.31538	4.66277	2.22119
P0A7D4	PURA_ECOLI	purA	Cytoplasmic	297927	930140	3.12204	2.49225	1.31745	2415300	8.10703	4.54594	2.18458
P37051	PURU_ECOLI	purU	Cytoplasmic	24288.3	25890.7	1.06597	0.850937	-0.232876	1101900	45.3675	25.4394	4.66899
P09546	PUTA_ECOLI	putA	Cytoplasmic	4.29227e+06	5.92897e+06	1.38131	1.10267	0.140997	2.21267e+06	0.515501	0.289062	-1.79055
P07117	PUTP_ECOLI	putP	IntegralMembraneProtein	1.86377e+07	6931800	0.371924	0.296897	-1.75196	2.34073e+06	0.125592	0.0704243	-3.82778
P0A7E1	PYRD_ECOLI	pyrD	Cytoplasmic	1.62018e+06	922333	0.569277	0.454439	-1.13784	1.90057e+06	1.17306	0.657781	-0.604321
P0A7E5	PYRG_ECOLI	pyrG	Cytoplasmic	528407	755420	1.42962	1.14123	0.190586	6319000	11.9586	6.70567	2.74538
P0A7E9	PYRH_ECOLI	pyrH	Cytoplasmic	412022	294033	0.713636	0.569677	-0.811785	2244900	5.4485	3.0552	1.61127
P0AA53	QMCA_ECOLI	qmcA	IntegralMembraneProtein	4.66633e+06	4198500	0.899743	0.718241	-0.47746	3.11577e+06	0.667712	0.374413	-1.4173
P28304	QOR1_ECOLI	qorA	Cytoplasmic	228381	299763	1.31256	1.04778	0.0673379	711633	3.11599	1.74727	0.805099
P40719	QSEC_ECOLI	qseC	IntegralMembraneProtein	216815	251437	1.15968	0.925745	-0.111314	315023	1.45296	0.814734	-0.2956
P24554	RADA_ECOLI	radA	Cytoplasmic	1.45223e+06	2.13097e+06	1.46737	1.17136	0.22819	2.39123e+06	1.64659	0.92331	-0.115112
P33919	RADD_ECOLI	radD	Cytoplasmic	55006.5	79017	1.4365	1.14672	0.197517	117740	2.14047	1.20025	0.263333
P60240	RAPA_ECOLI	rapA	Cytoplasmic	288503	376840	1.30619	1.0427	0.0603197	1.88913e+06	6.54805	3.67176	1.87647
P0A894	RAPZ_ECOLI	rapZ	Cytoplasmic	241615	697217	2.88565	2.30354	1.20385	4.71907e+06	19.5313	10.952	3.45313
P0AGL5	RATA_ECOLI	ratA	Cytoplasmic	771152	131636	0.1707	0.136265	-2.87551	1.93817e+06	2.51334	1.40933	0.495012
P31473	RAVA_ECOLI	ravA	Cytoplasmic	491903	350053	0.71163	0.568076	-0.815844	3383900	6.8792	3.85745	1.94765
P37624	RBBA_ECOLI	rbbA	Cytoplasmic	1.91117e+06	1.84213e+06	0.963879	0.769439	-0.378121	2.08863e+06	1.09286	0.61281	-0.706488
P04983	RBSA_ECOLI	rbsA	Cytoplasmic	585123	975463	1.66711	1.33081	0.412302	800863	1.36871	0.767491	-0.381779
P0AGI1	RBSC_ECOLI	rbsC	IntegralMembraneProtein	1.04324e+06	1190300	1.14097	0.910804	-0.134788	2457800	2.35593	1.32107	0.401705
P75811	RCDA_ECOLI	rcdA	Cytoplasmic	134910	105561	0.782457	0.624615	-0.678961	380747	2.82223	1.58254	0.662244
P0DMC9	RCSA_ECOLI	rcsA	Cytoplasmic	13999.5	19571.4	1.39801	1.116	0.158331	198277	14.1631	7.94185	2.98948
P0DMC7	RCSB_ECOLI	rcsB	Cytoplasmic	928525	1005270	1.08265	0.864253	-0.210474	1.65637e+06	1.78387	1.00029	0.000415497
P0DMC5	RCSC_ECOLI	rcsC	IntegralMembraneProtein	2.07118e+06	7.08083e+06	3.41874	2.72909	1.44842	4162400	2.00967	1.12691	0.172366
P39838	RCSD_ECOLI	rcsD	IntegralMembraneProtein	3.81053e+06	4.16883e+06	1.09403	0.873335	-0.195394	3900600	1.02364	0.573995	-0.800891
P69411	RCSF_ECOLI	rcsF	OutermembraneLipoprotein	21777000	8.64177e+06	0.39683	0.316779	-1.65845	1.13213e+07	0.519876	0.291516	-1.77836
P0A7G6	RECA_ECOLI	recA	Cytoplasmic	2.44362e+07	27010000	1.10533	0.882355	-0.180569	3.45627e+07	1.41441	0.793115	-0.334397
P08394	RECB_ECOLI	recB	Cytoplasmic	12409	59866	4.8244	3.85119	1.94531	55068.3	4.43777	2.48844	1.31524
P07648	RECC_ECOLI	recC	Cytoplasmic	171438	691699	4.03468	3.22078	1.68741	2.23447e+06	13.0337	7.30851	2.86958
P04993	RECD_ECOLI	recD	Cytoplasmic	256358	699563	2.72885	2.17837	1.12325	959363	3.74227	2.09845	1.06932
P0A7H0	RECF_ECOLI	recF	Cytoplasmic	224200	321420	1.43363	1.14443	0.194629	231923	1.03445	0.580057	-0.785732
P24230	RECG_ECOLI	recG	Cytoplasmic	33150	171550	5.17496	4.13104	2.0465	360743	10.8822	6.10207	2.6093
P21893	RECJ_ECOLI	recJ	IntegralMembraneProtein	486750	628313	1.29083	1.03044	0.0432588	3089600	6.34741	3.55925	1.83157
P0A7H3	RECO_ECOLI	recO	Cytoplasmic	9662.82	84319.7	8.7262	6.9659	2.80031	3206.87	0.331877	0.186097	-2.42587
P0AG20	RELA_ECOLI	relA	Cytoplasmic	259938	613227	2.35912	1.88323	0.913207	209570	0.80623	0.452086	-1.14533
P09980	REP_ECOLI	rep	Cytoplasmic	904460	1.04637e+06	1.1569	0.92352	-0.114785	1370700	1.51549	0.849797	-0.23481
P07012	RF2_ECOLI	prfB	Cytoplasmic	64699	19750.4	0.305266	0.243686	-2.03691	114283	1.76639	0.990485	-0.0137935
P27127	RFAB_ECOLI	rfaB	Cytoplasmic	804130	866290	1.0773	0.859981	-0.217623	2.27087e+06	2.824	1.58353	0.663148
P24173	RFAC_ECOLI	rfaC	Cytoplasmic	499137	499440	1.00061	0.798759	-0.324168	2.40163e+06	4.81157	2.69805	1.43192
P37692	RFAF_ECOLI	rfaF	Cytoplasmic	1.74806e+06	1111800	0.636019	0.507717	-0.977903	2.74943e+06	1.57285	0.881959	-0.181216
P25740	RFAG_ECOLI	rfaG	Cytoplasmic	792328	882627	1.11397	0.88925	-0.169339	2184700	2.75732	1.54614	0.628671
P27128	RFAI_ECOLI	rfaI	Cytoplasmic	852008	1.16303e+06	1.36505	1.08968	0.123909	1.83533e+06	2.15413	1.20791	0.272509
P27129	RFAJ_ECOLI	rfaJ	Cytoplasmic	3.90988e+06	1.70647e+06	0.43645	0.348406	-1.52116	4.27013e+06	1.09214	0.612407	-0.707438
P27243	RFAL_ECOLI	rfaL	IntegralMembraneProtein	5.58302e+06	2.10947e+06	0.377836	0.301617	-1.72921	5.85817e+06	1.04928	0.588376	-0.76519
P25741	RFAP_ECOLI	rfaP	Cytoplasmic	403175	529180	1.31253	1.04776	0.0673079	749807	1.85975	1.04284	0.0605186
P25742	RFAQ_ECOLI	rfaQ	Cytoplasmic	3627600	2.50523e+06	0.690604	0.551291	-0.859115	4.06207e+06	1.11977	0.627899	-0.671395
P27126	RFAS_ECOLI	rfaS	Cytoplasmic	1.88232e+06	1.58237e+06	0.840648	0.671068	-0.57547	4.01093e+06	2.13085	1.19485	0.256835
P27240	RFAY_ECOLI	rfaY	Cytoplasmic	2884250	1.85357e+06	0.642651	0.513012	-0.962937	3.55443e+06	1.23236	0.691034	-0.533171
P27241	RFAZ_ECOLI	rfaZ	Cytoplasmic	5325750	1.61123e+06	0.302536	0.241507	-2.04986	5891700	1.10627	0.620329	-0.688895
P37746	RFBX_ECOLI	rfbX	IntegralMembraneProtein	1.58987e+06	893280	0.561858	0.448517	-1.15677	1442200	0.90712	0.508659	-0.975228
P0A8J8	RHLB_ECOLI	rhlB	Cytoplasmic	1.53223e+06	1.99717e+06	1.30344	1.0405	0.0572743	1088600	0.710466	0.398387	-1.32776
P25888	RHLE_ECOLI	rhlE	Cytoplasmic	238950	211170	0.883741	0.705468	-0.503348	110489	0.462394	0.259283	-1.9474
P0AG30	RHO_ECOLI	rho	Cytoplasmic	945457	1.60943e+06	1.70228	1.35889	0.442425	2.59923e+06	2.74918	1.54158	0.624409
P0AG40	RIBF_ECOLI	ribF	Cytoplasmic	13401.9	25485	1.9016	1.51799	0.602166	55422	4.13538	2.31888	1.21343
P41409	RIHA_ECOLI	rihA	Cytoplasmic	32317	102750	3.17945	2.53807	1.34373	211150	6.53371	3.66372	1.87331
P0A948	RIMJ_ECOLI	rimJ	Cytoplasmic	185848	927550	4.9909	3.9841	1.99425	1.95403e+06	10.5141	5.8957	2.55966
P0AEI4	RIMO_ECOLI	rimO	Cytoplasmic	245503	609883	2.48422	1.98308	0.987746	1.33977e+06	5.45722	3.06009	1.61357
P00452	RIR1_ECOLI	nrdA	Cytoplasmic	518858	1.79057e+06	3.45097	2.75482	1.46196	4.88947e+06	9.42351	5.28415	2.40167
P69924	RIR2_ECOLI	nrdB	Cytoplasmic	681755	301500	0.442241	0.353029	-1.50214	2651800	3.88967	2.1811	1.12505
P39452	RIR3_ECOLI	nrdE	Cytoplasmic	310777	343297	1.10464	0.881806	-0.181467	636357	2.04763	1.14819	0.199363
P37146	RIR4_ECOLI	nrdF	IntegralMembraneProtein	189553	224210	1.18283	0.944225	-0.0827976	301160	1.58879	0.890898	-0.166668
P61714	RISB_ECOLI	ribH	Cytoplasmic	90818.8	147983	1.62943	1.30073	0.379327	312957	3.44594	1.93228	0.950306
P0A7L0	RL1_ECOLI	rplA	Cytoplasmic	4.01127e+06	3.82587e+06	0.95378	0.761378	-0.393316	4.11387e+06	1.02558	0.575083	-0.798157
P0A7J3	RL10_ECOLI	rplJ	Cytoplasmic	1.42417e+07	1.21678e+07	0.854378	0.682028	-0.552098	8083100	0.567567	0.318258	-1.65173
P0A7J7	RL11_ECOLI	rplK	Cytoplasmic	3.02037e+06	6757200	2.23721	1.78591	0.836657	4.43363e+06	1.46791	0.823118	-0.280828
P0AA10	RL13_ECOLI	rplM	Cytoplasmic	1311000	1271000	0.969489	0.773918	-0.369748	673273	0.513557	0.287972	-1.796
P0ADY3	RL14_ECOLI	rplN	Cytoplasmic	2.73943e+07	42361000	1.54634	1.2344	0.303815	1.40177e+07	0.511699	0.286931	-1.80123
P02413	RL15_ECOLI	rplO	Cytoplasmic	16696500	36409000	2.18064	1.74075	0.799705	1.26533e+07	0.757843	0.424954	-1.23462
P0ADY7	RL16_ECOLI	rplP	Cytoplasmic	7.24452e+06	7.46637e+06	1.03062	0.822719	-0.281527	5.90527e+06	0.815136	0.45708	-1.12948
P0AG44	RL17_ECOLI	rplQ	Cytoplasmic	7915450	7.79003e+06	0.984155	0.785626	-0.348086	2510500	0.317165	0.177847	-2.49129
P0A7K6	RL19_ECOLI	rplS	Cytoplasmic	1661100	5.73107e+06	3.45016	2.75418	1.46162	3.96587e+06	2.38749	1.33877	0.420903
P60422	RL2_ECOLI	rplB	Cytoplasmic	8.39682e+06	1.73083e+07	2.0613	1.64548	0.718508	2800800	0.333555	0.187038	-2.4186
P0A7L3	RL20_ECOLI	rplT	Cytoplasmic	20594000	5.24603e+07	2.54736	2.03349	1.02396	1.87313e+07	0.909553	0.510023	-0.971364
P0AG48	RL21_ECOLI	rplU	Cytoplasmic	237643	420090	1.76773	1.41114	0.496856	712347	2.99755	1.68085	0.749188
P61175	RL22_ECOLI	rplV	Cytoplasmic	18920000	6.81267e+06	0.360078	0.28744	-1.79866	3.68427e+06	0.194729	0.109192	-3.19506
P0ADZ0	RL23_ECOLI	rplW	Cytoplasmic	641300	414990	0.647107	0.516569	-0.952967	548413	0.855159	0.479522	-1.06033
P60624	RL24_ECOLI	rplX	Cytoplasmic	55998.2	50243.3	0.897232	0.716237	-0.481492	75724.7	1.35227	0.758273	-0.39921
P68919	RL25_ECOLI	rplY	Cytoplasmic	131282	106686	0.812652	0.648719	-0.624334	61867	0.471254	0.264251	-1.92002
P0A7L8	RL27_ECOLI	rpmA	Cytoplasmic	4.71178e+06	2312700	0.490833	0.391819	-1.35174	1.49543e+06	0.317382	0.177969	-2.4903
P0A7M2	RL28_ECOLI	rpmB	Cytoplasmic	7.44427e+06	7.11193e+06	0.955357	0.762637	-0.390932	7.51693e+06	1.00976	0.566214	-0.820579
P0A7M6	RL29_ECOLI	rpmC	Cytoplasmic	236895	65741.7	0.277514	0.221532	-2.17441	95440	0.402879	0.225911	-2.14618
P60438	RL3_ECOLI	rplC	Cytoplasmic	238435	516723	2.16715	1.72998	0.790752	366080	1.53535	0.860931	-0.216031
P0AG51	RL30_ECOLI	rpmD	Cytoplasmic	669615	1241500	1.85405	1.48004	0.565636	966387	1.4432	0.80926	-0.305325
P0A7Q1	RL35_ECOLI	rpmI	Cytoplasmic	25814.2	71734.3	2.77887	2.2183	1.14945	65628.7	2.54235	1.4256	0.511567
P60723	RL4_ECOLI	rplD	Cytoplasmic	2.65648e+06	4520700	1.70176	1.35847	0.441984	2743800	1.03287	0.579172	-0.787936
P62399	RL5_ECOLI	rplE	Cytoplasmic	2.89008e+07	63691000	2.20378	1.75922	0.814934	53226000	1.84168	1.0327	0.0464261
P0AG55	RL6_ECOLI	rplF	Cytoplasmic	2.49967e+06	3.97693e+06	1.59099	1.27004	0.344876	2569300	1.02786	0.576361	-0.794954
P0A7K2	RL7_ECOLI	rplL	Cytoplasmic	6.36678e+06	3.93527e+06	0.618093	0.493408	-1.01915	4.77017e+06	0.749227	0.420122	-1.25112
P0A7R1	RL9_ECOLI	rplI	Cytoplasmic	2946650	1388500	0.471213	0.376157	-1.41059	734053	0.249115	0.139689	-2.83971
P0C0R7	RLME_ECOLI	rlmE	Cytoplasmic	385080	6.29503e+06	16.3473	13.0497	3.70594	4.19357e+06	10.8901	6.10653	2.61035
P42596	RLMG_ECOLI	rlmG	Cytoplasmic	31158.3	182990	5.87292	4.6882	2.22903	34788	1.11649	0.626063	-0.675619
P75864	RLMKL_ECOLI	rlmL	Cytoplasmic	2.50696e+06	1755510	0.700254	0.558994	-0.839095	1188500	0.47408	0.265836	-1.91139
P0ADR6	RLMM_ECOLI	rlmM	Cytoplasmic	445625	757167	1.69911	1.35636	0.439736	3727200	8.36398	4.69003	2.2296
P36979	RLMN_ECOLI	rlmN	Cytoplasmic	2.30562e+06	1674400	0.726227	0.579728	-0.786553	4601900	1.99595	1.11921	0.162483
P10100	RLPA_ECOLI	rlpA	OutermembraneLipoprotein	11334000	5.20447e+06	0.459191	0.36656	-1.44788	6.16417e+06	0.543865	0.304967	-1.71327
P37765	RLUB_ECOLI	rluB	Cytoplasmic	197722	311757	1.57674	1.25867	0.331903	206337	1.04357	0.585172	-0.773067
P33643	RLUD_ECOLI	rluD	Cytoplasmic	35889.3	47587.3	1.32595	1.05847	0.0819787	427190	11.903	6.67449	2.73866
P0AG71	RMUC_ECOLI	rmuC	Cytoplasmic	2.05742e+06	2332700	1.1338	0.905083	-0.143878	1.08101e+06	0.525423	0.294626	-1.76304
P0A7Y0	RNC_ECOLI	rnc	Cytoplasmic	19860.5	99534	5.01166	4.00068	2.00025	77068	3.88047	2.17594	1.12164
P21513	RNE_ECOLI	rne	Cytoplasmic	3.19317e+06	2.69063e+06	0.842622	0.672643	-0.572086	2267000	0.709954	0.3981	-1.3288
P0A9J0	RNG_ECOLI	rng	Cytoplasmic	21255.3	49192.6	2.31437	1.8475	0.885573	112579	5.29653	2.96998	1.57045
P52129	RNLA_ECOLI	rnlA	Cytoplasmic	1.38078e+06	3609700	2.61424	2.08688	1.06135	9605800	6.95678	3.90095	1.96382
P0A7Y8	RNPA_ECOLI	rnpA	Cytoplasmic	44558.7	183167	4.11069	3.28145	1.71434	227303	5.10122	2.86046	1.51625
P0CG19	RNPH_ECOLI	rph	Cytoplasmic	970763	822207	0.846969	0.676113	-0.564663	1410300	1.45277	0.81463	-0.295783
P21499	RNR_ECOLI	rnr	Cytoplasmic	1.48217e+06	1.62307e+06	1.09506	0.874161	-0.19403	2.55253e+06	1.72216	0.965687	-0.0503718
P0ACI0	ROB_ECOLI	rob	Cytoplasmic	210587	678340	3.22119	2.57139	1.36255	668920	3.17646	1.78117	0.832826
P0ABG7	RODA_ECOLI	mrdB	IntegralMembraneProtein	2.48522e+06	1.05196e+06	0.423286	0.337898	-1.56534	2.60317e+06	1.04746	0.587354	-0.767698
P27434	RODZ_ECOLI	rodZ	Cytoplasmic	9.88413e+06	1.68587e+07	1.70563	1.36156	0.44526	1.58057e+07	1.59909	0.896678	-0.157338
P0ACS7	RPIR_ECOLI	rpiR	Cytoplasmic	909548	3384300	3.72086	2.97026	1.57059	7.25717e+06	7.97887	4.47408	2.16159
P0A8V2	RPOB_ECOLI	rpoB	Cytoplasmic	1655745	3.90157e+06	2.35638	1.88104	0.911529	2.21843e+07	13.3984	7.51303	2.90939
P0A8T7	RPOC_ECOLI	rpoC	Cytoplasmic	8.93007e+06	8360300	0.936197	0.747341	-0.420161	4.57547e+07	5.12366	2.87305	1.52258
P00579	RPOD_ECOLI	rpoD	Cytoplasmic	7.17853e+06	5.16487e+06	0.719488	0.574348	-0.800002	19380000	2.69972	1.51384	0.598214
P0AGB6	RPOE_ECOLI	rpoE	Cytoplasmic	1.09947e+06	1.01388e+06	0.922148	0.736126	-0.441975	387737	0.352657	0.197749	-2.33826
P0AGB3	RPOH_ECOLI	rpoS	Cytoplasmic	21496.1	104247	4.84958	3.87129	1.95282	245710	11.4305	6.40952	2.68022
P13445	RPOS_ECOLI	rppH	Cytoplasmic	3.05713e+06	7246700	2.37042	1.89225	0.9201	5.22027e+07	17.0757	9.57504	3.25928
P0A776	RPPH_ECOLI	rppH	Cytoplasmic	38137.6	44408.1	1.16442	0.929524	-0.105436	63280	1.65925	0.930411	-0.10406
P0AG67	RS1_ECOLI	rpsA	Cytoplasmic	1149840	341660	0.297137	0.237197	-2.07584	723740	0.629427	0.352945	-1.50248
P0A7R5	RS10_ECOLI	rpsJ	Cytoplasmic	1.18311e+07	2.47827e+07	2.09471	1.67215	0.741707	8.28577e+06	0.70034	0.392709	-1.34847
P0A7R9	RS11_ECOLI	rpsK	Cytoplasmic	3.11052e+06	7.61683e+06	2.44874	1.95476	0.966993	2495000	0.802118	0.44978	-1.15271
P0A7S3	RS12_ECOLI	rpsL	Cytoplasmic	1.91292e+06	2.27283e+06	1.18815	0.94847	-0.0763265	458713	0.239798	0.134464	-2.8947
P0A7S9	RS13_ECOLI	rpsM	Cytoplasmic	13199500	3.67967e+07	2.78773	2.22537	1.15405	3710800	0.281132	0.157642	-2.66528
P0AG59	RS14_ECOLI	rpsN	Cytoplasmic	21114.6	7365.17	0.348818	0.278452	-1.8445	16591.2	0.78577	0.440613	-1.18242
P0ADZ4	RS15_ECOLI	rpsO	Cytoplasmic	2.72927e+06	2.16553e+06	0.793449	0.633389	-0.658835	1.65497e+06	0.606378	0.340021	-1.55631
P0A7T3	RS16_ECOLI	rpsP	Cytoplasmic	12962500	3.08513e+06	0.238005	0.189993	-2.39598	7561700	0.583352	0.327109	-1.61216
P0AG63	RS17_ECOLI	rpsQ	Cytoplasmic	1.17123e+06	1.84773e+06	1.5776	1.25935	0.332684	987407	0.843049	0.472732	-1.08091
P0A7T7	RS18_ECOLI	rpsR	Cytoplasmic	475892	605393	1.27212	1.0155	0.0221952	78178	0.164277	0.0921168	-3.44039
P0A7U3	RS19_ECOLI	rpsS	Cytoplasmic	68043.5	344097	5.05701	4.03688	2.01324	459590	6.75436	3.78744	1.92122
P0A7V0	RS2_ECOLI	rpsB	Cytoplasmic	2.37928e+07	3.71933e+07	1.56322	1.24787	0.319473	2.46533e+07	1.03617	0.581021	-0.783338
P0A7U7	RS20_ECOLI	rpsT	Cytoplasmic	1.41138e+06	1.13507e+06	0.804223	0.64199	-0.639377	371417	0.263158	0.147563	-2.76059
P0A7V3	RS3_ECOLI	rpsC	Cytoplasmic	36095000	7.68447e+07	2.12896	1.69949	0.765102	33486000	0.927719	0.52021	-0.942835
P0A7V8	RS4_ECOLI	rpsD	Cytoplasmic	8.37072e+06	14165000	1.69221	1.35085	0.433863	1947900	0.232704	0.130487	-2.93803
P0A7W1	RS5_ECOLI	rpsE	Cytoplasmic	1.94998e+07	1.55423e+07	0.79705	0.636264	-0.652303	29276000	1.50135	0.841866	-0.248337
P02358	RS6_ECOLI	rpsF	Cytoplasmic	187920	106967	0.569214	0.454389	-1.138	614843	3.27184	1.83465	0.875506
P02359	RS7_ECOLI	rpsG	Cytoplasmic	1.80917e+06	5568100	3.07772	2.45686	1.29682	5.05313e+06	2.79307	1.56619	0.647259
P0A7W7	RS8_ECOLI	rpsH	Cytoplasmic	464543	821200	1.76776	1.41115	0.496876	653150	1.406	0.788404	-0.342993
P0A7X3	RS9_ECOLI	rpsI	Cytoplasmic	1.34512e+07	1.51867e+07	1.12902	0.901269	-0.14997	8.04263e+06	0.597913	0.335274	-1.57659
P0AFX9	RSEB_ECOLI	rseB	Periplasmic	142757	216473	1.51638	1.21049	0.275587	2.97893e+06	20.8672	11.7011	3.54857
P46187	RSEC_ECOLI	rseC	IntegralMembraneProtein	56799.5	135083	2.37825	1.89849	0.924855	504950	8.89004	4.98501	2.3176
P0AEH1	RSEP_ECOLI	rseP	IntegralMembraneProtein	9.45112e+06	6510300	0.688839	0.549882	-0.862805	9.77423e+06	1.03419	0.579912	-0.786095
P36929	RSMB_ECOLI	rsmB	IntegralMembraneProtein	326200	970503	2.97518	2.37501	1.24793	1.57153e+06	4.8177	2.70148	1.43375
P0AFR0	RSSA_ECOLI	rssA	Cytoplasmic	702695	636493	0.905789	0.723068	-0.467798	1265400	1.80078	1.00977	0.014029
P0AEV1	RSSB_ECOLI	rssB	Cytoplasmic	182375	646333	3.54398	2.82907	1.50033	691137	3.78965	2.12501	1.08747
P52108	RSTA_ECOLI	rstA	Cytoplasmic	567973	675963	1.19013	0.950051	-0.0739226	1.46607e+06	2.58122	1.4474	0.533462
P18392	RSTB_ECOLI	rstB	IntegralMembraneProtein	986533	1512400	1.53305	1.22379	0.291356	2.05257e+06	2.08059	1.16667	0.222395
P77223	RSXB_ECOLI	rsxB	IntegralMembraneProtein	372627	193160	0.518374	0.413804	-1.27298	1.02447e+06	2.74931	1.54165	0.624476
P76182	RSXD_ECOLI	rsxD	IntegralMembraneProtein	23785.3	105209	4.42329	3.53099	1.82007	613057	25.7746	14.4529	3.85328
P77179	RSXE_ECOLI	rsxE	IntegralMembraneProtein	85197.8	475460	5.58066	4.45489	2.15539	1.32747e+06	15.581	8.7369	3.12712
P77285	RSXG_ECOLI	rsxG	Periplasmic	30037.3	88567	2.94856	2.35376	1.23497	91715	3.05337	1.71215	0.775807
P0ACU2	RUTR_ECOLI	rutR	Cytoplasmic	74830.2	51136	0.683361	0.545509	-0.874325	344213	4.59993	2.57937	1.36702
P0AFY2	SANA_ECOLI	sanA	IntegralMembraneProtein	807990	1078400	1.33467	1.06543	0.0914386	534037	0.660945	0.370619	-1.43199
P0AGH3	SAPB_ECOLI	sapB	IntegralMembraneProtein	538948	732723	1.35954	1.08529	0.118077	611127	1.13392	0.635838	-0.653269
P0AAH4	SAPD_ECOLI	sapD	Cytoplasmic	1259600	1.24183e+06	0.985895	0.787014	-0.345539	1583400	1.25707	0.704888	-0.504534
P0AAH8	SAPF_ECOLI	sapF	Cytoplasmic	808697	620990	0.76789	0.612986	-0.706073	1.09915e+06	1.35917	0.76214	-0.391872
P13458	SBCC_ECOLI	sbcC	Cytoplasmic	268620	260677	0.970429	0.774668	-0.36835	548697	2.04265	1.1454	0.195848
P0AFY6	SBMA_ECOLI	sbmA	IntegralMembraneProtein	257130	112108	0.435997	0.348045	-1.52265	342083	1.33039	0.746004	-0.422744
P0AAD6	SDAC_ECOLI	sdaC	IntegralMembraneProtein	2.38537e+07	15660000	0.656503	0.524069	-0.932171	8871000	0.371893	0.208535	-2.26164
P0AC41	SDHA_ECOLI	sdhA	Cytoplasmic	9.02203e+06	3.47893e+06	0.385604	0.307818	-1.69985	643983	0.071379	0.0400251	-4.64295
P07014	SDHB_ECOLI	sdhB	Cytoplasmic	4.23198e+07	1.17335e+07	0.277258	0.221328	-2.17574	5.18397e+06	0.122495	0.0686879	-3.8638
P16095	SDHL_ECOLI	sdhL	Cytoplasmic	421327	843353	2.00166	1.59787	0.676154	583973	1.38603	0.777206	-0.363631
P30744	SDHM_ECOLI	sdhM	Cytoplasmic	1.80447e+06	3.15817e+06	1.75019	1.39713	0.48247	3.50177e+06	1.94061	1.08818	0.121917
P10408	SECA_ECOLI	secA	Cytoplasmic	3.92812e+06	5271000	1.34186	1.07118	0.0991945	8.21117e+06	2.09036	1.17215	0.229156
P0AG86	SECB_ECOLI	secB	Cytoplasmic	212590	368563	1.73368	1.38395	0.468796	1.55233e+06	7.30201	4.09454	2.0337
P0AG90	SECD_ECOLI	secD	IntegralMembraneProtein	32423500	15802000	0.487363	0.389049	-1.36198	26512000	0.817679	0.458506	-1.12499
P0AG93	SECF_ECOLI	secF	IntegralMembraneProtein	4.59913e+06	2.87673e+06	0.625495	0.499316	-1.00197	8633200	1.87714	1.05259	0.0739395
P0AG99	SECG_ECOLI	secG	IntegralMembraneProtein	1.33858e+07	8521000	0.636569	0.508156	-0.976657	7.90863e+06	0.590821	0.331298	-1.5938
P0AGA2	SECY_ECOLI	secY	IntegralMembraneProtein	1.33382e+07	1.16937e+07	0.876707	0.699852	-0.514877	7575200	0.567934	0.318464	-1.6508
P0A821	SELA_ECOLI	selA	Cytoplasmic	95380	61107.3	0.640672	0.511432	-0.967386	216850	2.27354	1.27487	0.350345
P16456	SELD_ECOLI	selD	Cytoplasmic	114180	81656.7	0.715157	0.570891	-0.808712	230210	2.0162	1.13057	0.177047
P0AFY8	SEQA_ECOLI	seqA	Cytoplasmic	1.53112e+06	311393	0.203377	0.16235	-2.62282	639780	0.417852	0.234307	-2.09353
P0A9T0	SERA_ECOLI	serA	Cytoplasmic	441440	1.04236e+06	2.36126	1.88494	0.914515	14236000	32.249	18.0833	4.17659
P0AGB0	SERB_ECOLI	serB	Cytoplasmic	273895	408297	1.49071	1.18999	0.25095	1.27767e+06	4.6648	2.61575	1.38722
P23721	SERC_ECOLI	serC	Cytoplasmic	3034.16	3314.47	1.09238	0.872022	-0.197563	51628	17.0156	9.54134	3.25419
P51025	SFGH1_ECOLI	frmB	Cytoplasmic	76946	103081	1.33966	1.06941	0.0968201	576890	7.49733	4.20406	2.07178
P33595	SGRR_ECOLI	sgrR	Cytoplasmic	172700	297077	1.72019	1.37318	0.457526	694500	4.02143	2.25498	1.17312
P76350	SHIA_ECOLI	shiA	IntegralMembraneProtein	76380.2	108363	1.41874	1.13254	0.179562	619523	8.11105	4.5482	2.18529
P0AGM5	SIRB1_ECOLI	ychA	Cytoplasmic	16796.7	28095.3	1.67267	1.33525	0.417108	203203	12.0978	6.78374	2.76208
P0AEU7	SKP_ECOLI	skp	Periplasmic	1.07583e+06	339087	0.315187	0.251606	-1.99076	393540	0.365802	0.20512	-2.28546
P0C093	SLMA_ECOLI	slmA	Cytoplasmic	835410	269027	0.32203	0.257068	-1.95978	989100	1.18397	0.6639	-0.590962
P37194	SLP_ECOLI	slp	OutermembraneLipoprotein	1.14522e+08	1.34277e+08	1.1725	0.935976	-0.0954564	5.94193e+07	0.518848	0.290939	-1.78121
P0AGC3	SLT_ECOLI	slt	Periplasmic	114268	757027	6.62499	5.28856	2.40287	416457	3.64455	2.04365	1.03115
P0A905	SLYB_ECOLI	slyB	OutermembraneLipoprotein	18555000	2.06403e+07	1.11239	0.887989	-0.171386	1.85067e+07	0.997395	0.55928	-0.838357
P0AGC7	SMP_ECOLI	smp	IntegralMembraneProtein	1.18576e+06	977083	0.824013	0.657788	-0.604305	401500	0.338601	0.189867	-2.39694
P0AGD3	SODF_ECOLI	sodF	Periplasmic	49212.3	64732	1.31536	1.05002	0.0704162	406097	8.25194	4.6272	2.21014
P0AG14	SOHB_ECOLI	sohB	IntegralMembraneProtein	2724600	2.59613e+06	0.952849	0.760635	-0.394724	6831100	2.50719	1.40589	0.49148
P0ACS2	SOXR_ECOLI	soxR	Cytoplasmic	59098.5	182233	3.08355	2.46152	1.29955	634230	10.7317	6.01773	2.58922
P0A9E2	SOXS_ECOLI	soxS	Cytoplasmic	72222.9	251096	3.47668	2.77534	1.47267	475253	6.58037	3.68988	1.88357
P21170	SPEA_ECOLI	speA	Periplasmic	773750	1.04412e+06	1.34942	1.07721	0.107299	11770000	15.2116	8.52978	3.09251
P60651	SPEB_ECOLI	speB	Cytoplasmic	225416	209230	0.928197	0.740955	-0.432541	371827	1.64952	0.924951	-0.11255
P0A7F6	SPED_ECOLI	speD	Cytoplasmic	300094	279777	0.932296	0.744228	-0.426184	739993	2.46587	1.38271	0.467503
P09158	SPEE_ECOLI	speE	Cytoplasmic	35468.1	9292.77	0.262004	0.209151	-2.25739	100824	2.84266	1.594	0.672648
P0AG24	SPOT_ECOLI	spoT	Cytoplasmic	1238100	1.66393e+06	1.34394	1.07283	0.101425	4.36083e+06	3.5222	1.97504	0.981882
P08395	SPPA_ECOLI	sppA	IntegralMembraneProtein	4237300	6310700	1.48932	1.18889	0.24961	7040100	1.66146	0.931648	-0.102143
P05707	SRLD_ECOLI	srlD	Cytoplasmic	843490	8530900	10.1138	8.07359	3.01321	702210	0.832505	0.46682	-1.09906
P21507	SRMB_ECOLI	srmB	Cytoplasmic	160058	121257	0.757577	0.604754	-0.72558	126996	0.793433	0.44491	-1.16841
P0AGD7	SRP54_ECOLI	ffh	Cytoplasmic	408618	12318.9	0.0301476	0.024066	-5.37686	7363.47	0.0180204	0.0101048	-6.62882
P0AGE0	SSB_ECOLI	ssb	Cytoplasmic	54584	53449	0.979206	0.781674	-0.35536	227113	4.1608	2.33313	1.22227
P0AGE4	SSTT_ECOLI	sstT	IntegralMembraneProtein	558218	398810	0.714434	0.570314	-0.810172	4.99797e+06	8.95343	5.02055	2.32785
P27306	STHA_ECOLI	sthA	Cytoplasmic	136568	325393	2.38265	1.902	0.927521	89355.3	0.654292	0.366888	-1.44659
P0A836	SUCC_ECOLI	sucC	Cytoplasmic	384350	504440	1.31245	1.04769	0.0672176	956890	2.48963	1.39604	0.481339
P0ADG4	SUHB_ECOLI	suhB	Cytoplasmic	1.51777e+06	4463100	2.94057	2.34738	1.23105	1378300	0.908111	0.509215	-0.973654
P00957	SYA_ECOLI	sya	Cytoplasmic	7.12457e+06	5.33197e+06	0.748392	0.597422	-0.743179	9.44523e+06	1.32573	0.74339	-0.42781
P21888	SYC_ECOLI	syc	Cytoplasmic	345722	208483	0.603038	0.48139	-1.05472	2.25753e+06	6.52992	3.66159	1.87247
P21889	SYD_ECOLI	syd	Cytoplasmic	254128	713153	2.80627	2.24017	1.16361	4.40233e+06	17.3233	9.71386	3.28004
P04805	SYE_ECOLI	sye	Cytoplasmic	227026	139573	0.614791	0.490771	-1.02688	348427	1.53474	0.860594	-0.216595
P08312	SYFA_ECOLI	syfA	Cytoplasmic	140656	304835	2.16725	1.73006	0.790818	338950	2.40979	1.35127	0.434313
P07395	SYFB_ECOLI	syfB	Cytoplasmic	260930	143781	0.551033	0.439875	-1.18483	1.19627e+06	4.58463	2.57079	1.36221
P00960	SYGA_ECOLI	sygA	Cytoplasmic	5896300	6.03843e+06	1.02411	0.817517	-0.29068	7166900	1.21549	0.681575	-0.553055
P00961	SYGB_ECOLI	sygB	Cytoplasmic	1305500	3.71773e+06	2.84775	2.27328	1.18478	2556100	1.95795	1.0979	0.134748
P00956	SYI_ECOLI	ileS	Cytoplasmic	87432	300980	3.44245	2.74802	1.45839	2170000	24.8193	13.9172	3.7988
P0A8N3	SYK1_ECOLI	syk1	Cytoplasmic	594653	1186200	1.99478	1.59238	0.671182	3720300	6.25625	3.50814	1.8107
P0A8N5	SYK2_ECOLI	lysU	Cytoplasmic	600007	1.39677e+06	2.32792	1.85832	0.893996	6.78487e+06	11.308	6.34085	2.66468
P07813	SYL_ECOLI	leuS	Cytoplasmic	53307.2	92341	1.73224	1.3828	0.467597	3.50507e+06	65.7523	36.87	5.20437
P00959	SYM_ECOLI	metG	Cytoplasmic	1.04104e+06	1.06107e+06	1.01924	0.813629	-0.297557	4.19657e+06	4.03112	2.26042	1.17659
P0A8M0	SYN_ECOLI	asnS	Cytoplasmic	461292	842040	1.8254	1.45717	0.543165	13983000	30.3127	16.9976	4.08726
P16659	SYP_ECOLI	proS	Cytoplasmic	257117	312200	1.21423	0.969292	-0.044997	5.12513e+06	19.9331	11.1773	3.4825
P11875	SYR_ECOLI	argS	Cytoplasmic	35924	73857.7	2.05594	1.6412	0.714755	668683	18.6138	10.4375	3.38371
P0A8L1	SYS_ECOLI	serS	Cytoplasmic	54644.5	141951	2.59772	2.07369	1.0522	752363	13.7683	7.72046	2.94869
P0A8M3	SYT_ECOLI	thrS	Cytoplasmic	623043	1.27663e+06	2.04903	1.63569	0.709895	6.93973e+06	11.1384	6.24578	2.64288
P07118	SYV_ECOLI	valS	Cytoplasmic	499363	897737	1.79776	1.43511	0.521158	9.83423e+06	19.6935	11.043	3.46506
P00954	SYW_ECOLI	trpS	Cytoplasmic	255269	41228.3	0.161509	0.128929	-2.95536	237270	0.929489	0.521203	-0.940084
P0AGJ9	SYY_ECOLI	tyrS	Cytoplasmic	275697	731507	2.6533	2.11806	1.08274	4.99073e+06	18.1023	10.1507	3.3435
P08957	T1MK_ECOLI	hsdM	Cytoplasmic	647747	789657	1.21908	0.973162	-0.0392486	1.0061e+06	1.55323	0.870957	-0.199327
P08956	T1RK_ECOLI	hsdR	Cytoplasmic	658900	1.54913e+06	2.35109	1.87681	0.908285	881660	1.33808	0.750315	-0.414431
P05719	T1SK_ECOLI	hsdS	Cytoplasmic	386120	2133900	5.52652	4.41168	2.14133	4.60653e+06	11.9303	6.68982	2.74197
P0AF96	TABA_ECOLI	tabA	Cytoplasmic	60460.8	74501.7	1.23223	0.983657	-0.0237726	573883	9.49182	5.32245	2.41209
P0A867	TALA_ECOLI	talA	Cytoplasmic	120760	175583	1.45399	1.16068	0.214969	534300	4.42448	2.48099	1.31091
P0A870	TALB_ECOLI	talB	Cytoplasmic	1.35632e+06	1646400	1.21388	0.969005	-0.0454236	3.52457e+06	2.59863	1.45716	0.543158
P0ADE4	TAMA_ECOLI	tamA	OutermembraneProtein	20432000	18405000	0.900793	0.719079	-0.475777	1.19637e+07	0.585536	0.328334	-1.60676
P39321	TAMB_ECOLI	tamB	IntegralMembraneProtein	3.55357e+06	2.40893e+06	0.677892	0.541143	-0.885918	2097800	0.590336	0.331026	-1.59498
P69428	TATA_ECOLI	tatA	IntegralMembraneProtein	2.46408e+06	2.74997e+06	1.11602	0.89089	-0.166681	3251600	1.3196	0.739953	-0.434495
P69425	TATB_ECOLI	tatB	IntegralMembraneProtein	2.47683e+06	3.02223e+06	1.2202	0.974054	-0.0379262	3161400	1.27639	0.715723	-0.482527
P69423	TATC_ECOLI	tatC	IntegralMembraneProtein	709458	662837	0.934286	0.745816	-0.423109	625883	0.882199	0.494685	-1.01542
P0AAD8	TDCC_ECOLI	tdcC	IntegralMembraneProtein	869018	337153	0.38797	0.309707	-1.69103	109989	0.126567	0.070971	-3.81663
P0ADA1	TESA_ECOLI	tesA	Periplasmic	154655	260190	1.68239	1.34301	0.425468	4.48053e+06	28.9712	16.2453	4.02195
P77718	THII_ECOLI	thiI	Cytoplasmic	180396	446930	2.47749	1.97771	0.983834	2.77603e+06	15.3885	8.62897	3.10919
P0AGG0	THIL_ECOLI	thiL	Cytoplasmic	20487.1	83170	4.05962	3.24069	1.6963	614853	30.0117	16.8288	4.07286
P31549	THIP_ECOLI	thiP	IntegralMembraneProtein	61913.2	55874.9	0.902471	0.720419	-0.473092	201140	3.24874	1.8217	0.865288
P00934	THRC_ECOLI	thrC	Cytoplasmic	138110	233893	1.69353	1.3519	0.434989	453990	3.28716	1.84325	0.882249
P0A850	TIG_ECOLI	tig	Cytoplasmic	74589.8	117627	1.57698	1.25886	0.33212	145107	1.94539	1.09086	0.125469
P27302	TKT1_ECOLI	tktA	Cytoplasmic	61697	81122	1.31485	1.04961	0.0698485	293657	4.75966	2.66894	1.41626
P33570	TKT2_ECOLI	tktB	Cytoplasmic	17543.4	18065.5	1.02976	0.822032	-0.282734	353597	20.1556	11.302	3.49851
P0AGG8	TLDD_ECOLI	tldD	Cytoplasmic	23185.8	10754.8	0.463852	0.370281	-1.43331	34306.3	1.47963	0.829688	-0.269359
P0A853	TNAA_ECOLI	tnaA	Cytoplasmic	6434800	12697000	1.97318	1.57514	0.655476	347533	0.0540084	0.0302847	-5.04527
P23173	TNAB_ECOLI	tnaB	IntegralMembraneProtein	4.18967e+06	2728800	0.651317	0.519929	-0.943613	31615.7	0.00754611	0.00423141	-7.88465
P19934	TOLA_ECOLI	tolA	IntegralMembraneProtein	255492	373627	1.46238	1.16738	0.223277	504437	1.97438	1.10711	0.146803
P0A855	TOLB_ECOLI	tolB	Periplasmic	461530	2932100	6.353	5.07143	2.34239	8439200	18.2853	10.2533	3.35802
P02930	TOLC_ECOLI	tolC	OutermembraneProtein	1.07589e+07	6.31833e+06	0.587268	0.4688	-1.09295	3.52603e+06	0.327733	0.183773	-2.444
P0ABU9	TOLQ_ECOLI	tolQ	IntegralMembraneProtein	1.06589e+07	7.11147e+06	0.667184	0.532595	-0.908888	18072000	1.69548	0.950724	-0.0729008
P0ABV6	TOLR_ECOLI	tolR	IntegralMembraneProtein	8.06443e+06	5052800	0.626554	0.500161	-0.999534	15612000	1.93591	1.08554	0.118416
P02929	TONB_ECOLI	tonB	IntegralMembraneProtein	2.30672e+06	1.21647e+06	0.527359	0.420976	-1.24819	2.52903e+06	1.09638	0.614784	-0.701849
P06612	TOP1_ECOLI	topA	Cytoplasmic	19882.5	82061.3	4.12731	3.29473	1.72016	210023	10.5632	5.92323	2.56638
P14294	TOP3_ECOLI	topB	Cytoplasmic	754440	606753	0.804243	0.642006	-0.63934	1078150	1.42907	0.80134	-0.319514
P38684	TORR_ECOLI	torR	Cytoplasmic	4768.7	6845.8	1.43557	1.14598	0.196579	55059.7	11.5461	6.47434	2.69473
P0AFS5	TQSA_ECOLI	tqsA	IntegralMembraneProtein	14616.4	172987	11.8351	9.44768	3.23996	127853	8.74727	4.90495	2.29424
P28904	TREC_ECOLI	treC	Cytoplasmic	607230	2.81863e+06	4.64179	3.70542	1.88964	887977	1.46234	0.819994	-0.286315
P62601	TREF_ECOLI	treF	Cytoplasmic	137695	307237	2.23129	1.78118	0.832833	3.48173e+06	25.2859	14.1788	3.82567
P0AGI8	TRKA_ECOLI	trkA	Cytoplasmic	182774	419887	2.29729	1.83387	0.874891	886173	4.84845	2.71872	1.44293
P23003	TRMA_ECOLI	trmA	Cytoplasmic	17262.3	29588.2	1.71404	1.36827	0.452354	33860.3	1.96152	1.0999	0.137378
P0AE01	TRMJ_ECOLI	trmJ	Cytoplasmic	203678	992187	4.87134	3.88866	1.95927	2.76293e+06	13.5652	7.60655	2.92724
P07649	TRUA_ECOLI	truA	Cytoplasmic	604108	282943	0.468365	0.373884	-1.41934	1.40547e+06	2.32651	1.30457	0.383576
Q57261	TRUD_ECOLI	truD	Cytoplasmic	497952	85943.3	0.172594	0.137777	-2.85959	446063	0.895796	0.502309	-0.993353
P05852	TSAD_ECOLI	tsaD	Cytoplasmic	384337	469380	1.22127	0.97491	-0.0366587	351905	0.915617	0.513424	-0.961779
P0A927	TSX_ECOLI	tsx	OutermembraneProtein	186740000	1.32343e+08	0.708704	0.56574	-0.82179	74758000	0.400332	0.224483	-2.15533
P16525	TUS_ECOLI	tus	Cytoplasmic	103031	76202.7	0.739607	0.590409	-0.760214	79249	0.769174	0.431307	-1.21321
P32132	TYPA_ECOLI	typA	Cytoplasmic	737510	688187	0.933122	0.744887	-0.424907	4.90367e+06	6.64895	3.72834	1.89853
P07023	TYRA_ECOLI	tyrA	Cytoplasmic	230955	776417	3.36177	2.68361	1.42417	2.68707e+06	11.6346	6.52399	2.70575
P04693	TYRB_ECOLI	tyrB	Cytoplasmic	462005	1071640	2.31954	1.85163	0.888796	1.54703e+06	3.34852	1.87765	0.90893
P07604	TYRR_ECOLI	tyrR	Cytoplasmic	736005	971443	1.31989	1.05363	0.0753699	816700	1.10964	0.62222	-0.684503
P0A884	TYSY_ECOLI	tysY	Cytoplasmic	100960	301303	2.98437	2.38235	1.25238	3.48373e+06	34.506	19.3489	4.27418
P0AGK1	UBIA_ECOLI	ubiA	IntegralMembraneProtein	42676.9	117757	2.75926	2.20265	1.13924	132503	3.1048	1.74099	0.799908
P0A6A0	UBIB_ECOLI	ubiB	IntegralMembraneProtein	4.32658e+06	6.50077e+06	1.50252	1.19942	0.262337	5.73597e+06	1.32575	0.743402	-0.427785
P0AAB4	UBID_ECOLI	ubiD	Cytoplasmic	111990	329033	2.93805	2.34537	1.22981	2299700	20.5348	11.5147	3.5254
P0A887	UBIE_ECOLI	ubiE	Cytoplasmic	3057700	4430300	1.4489	1.15662	0.209913	6.41127e+06	2.09676	1.17574	0.233569
P75728	UBIF_ECOLI	ubiF	Cytoplasmic	293163	1.61157e+06	5.49716	4.38824	2.13364	3.52567e+06	12.0263	6.74363	2.75353
P25534	UBIH_ECOLI	ubiH	Cytoplasmic	114718	130454	1.13717	0.907771	-0.139599	91611.7	0.798579	0.447796	-1.15909
P25535	UBII_ECOLI	ubiI	Cytoplasmic	424322	1.30983e+06	3.08689	2.46418	1.30111	3324200	7.83415	4.39293	2.13518
P0ADP7	UBIJ_ECOLI	ubiJ	Cytoplasmic	70992.3	494970	6.97216	5.56569	2.47656	869443	12.247	6.86739	2.77976
P37440	UCPA_ECOLI	ucpA	Cytoplasmic	36168.7	102278	2.82779	2.25735	1.17463	88799.7	2.45515	1.3767	0.461217
P12758	UDP_ECOLI	udp	Cytoplasmic	107134	40733.7	0.380211	0.303512	-1.72017	371527	3.46785	1.94457	0.959449
P0AGC0	UHPT_ECOLI	uhpT	IntegralMembraneProtein	1.55898e+06	2297800	1.47391	1.17658	0.234603	2.83797e+06	1.8204	1.02077	0.0296582
P60472	UPPS_ECOLI	uppS	Cytoplasmic	78220.5	149990	1.91753	1.53071	0.614203	327447	4.1862	2.34737	1.23105
P0A8F4	URK_ECOLI	udk	Cytoplasmic	566795	716697	1.26447	1.0094	0.0134912	470340	0.829824	0.465316	-1.10372
P0AED0	USPA_ECOLI	uspA	Cytoplasmic	7911.91	20568.9	2.59974	2.0753	1.05332	240810	30.4364	17.0669	4.09313
P0A8S5	USPB_ECOLI	uspB	IntegralMembraneProtein	25472.7	79067.7	3.10401	2.47785	1.30909	92348	3.62537	2.03289	1.02353
P0AAC0	USPE_ECOLI	uspE	Cytoplasmic	90814.5	37491.7	0.412838	0.329558	-1.6014	252817	2.78388	1.56104	0.642503
P37903	USPF_ECOLI	uspF	Cytoplasmic	150482	205790	1.36754	1.09167	0.126541	80269.3	0.533416	0.299108	-1.74126
P39177	USPG_ECOLI	uspG	Cytoplasmic	320742	123015	0.383533	0.306164	-1.70762	349950	1.09107	0.611805	-0.708856
P42597	UTPP_ECOLI	utpP	Cytoplasmic	8709.33	25558.7	2.93463	2.34264	1.22813	134897	15.4887	8.68517	3.11855
P0A698	UVRA_ECOLI	uvrA	Cytoplasmic	538283	1039930	1.93194	1.54222	0.625004	4.70083e+06	8.73301	4.89696	2.29188
P03018	UVRD_ECOLI	uvrD	Cytoplasmic	97470.8	260387	2.67143	2.13253	1.09257	906530	9.30053	5.21518	2.38272
P0ADN0	VIAA_ECOLI	viaA	Cytoplasmic	91618	59180	0.645943	0.515639	-0.955566	358193	3.90964	2.19229	1.13244
P27242	WAAU_ECOLI	waaU	Cytoplasmic	5.72507e+06	3.62807e+06	0.633716	0.505879	-0.983136	6.59293e+06	1.15159	0.645744	-0.630966
P37749	WBBI_ECOLI	wbbI	Cytoplasmic	2.03158e+07	7196400	0.354226	0.282769	-1.8223	12558000	0.618139	0.346616	-1.52859
P37750	WBBJ_ECOLI	wbbJ	Cytoplasmic	5.86593e+06	1763800	0.300685	0.240029	-2.05872	3.44227e+06	0.586823	0.329056	-1.6036
P37751	WBBK_ECOLI	wbbK	Cytoplasmic	1.12537e+07	5.11807e+06	0.454791	0.363048	-1.46177	5.91713e+06	0.525796	0.294835	-1.76202
P36667	WBBL_ECOLI	wbbL	Cytoplasmic	271777	969337	3.56667	2.84718	1.50953	1.37337e+06	5.05329	2.83359	1.50263
P0AC78	WECA_ECOLI	wecA	IntegralMembraneProtein	594468	739210	1.24348	0.992638	-0.0106601	351147	0.59069	0.331224	-1.59412
P56258	WECF_ECOLI	wecF	Cytoplasmic	1.26232e+06	1405200	1.11319	0.888632	-0.170343	1.77993e+06	1.41005	0.790674	-0.338845
P27836	WECG_ECOLI	wecG	Cytoplasmic	1.50938e+06	1.17873e+06	0.780937	0.623402	-0.681766	2.43777e+06	1.61507	0.905638	-0.142993
P76372	WZZB_ECOLI	wzzB	IntegralMembraneProtein	24414500	2.87193e+07	1.17632	0.939028	-0.0907604	3.12037e+07	1.27808	0.716671	-0.480617
P0AG00	WZZE_ECOLI	wzzE	IntegralMembraneProtein	6.94678e+06	8.67707e+06	1.24908	0.997105	-0.0041821	6362900	0.915949	0.51361	-0.961255
P23841	XAPR_ECOLI	xapR	Cytoplasmic	109811	747970	6.81141	5.43737	2.44291	777930	7.08424	3.97242	1.99002
P0A8P6	XERC_ECOLI	xerC	Cytoplasmic	209272	115500	0.551914	0.440579	-1.18253	198893	0.950407	0.532932	-0.907976
P0A8P8	XERD_ECOLI	xerD	Cytoplasmic	70704.2	155563	2.2002	1.75636	0.812591	536293	7.58503	4.25324	2.08856
P0A8I3	YAAA_ECOLI	yaaA	Cytoplasmic	15836.3	43688.1	2.75873	2.20222	1.13896	26806.7	1.69274	0.949186	-0.0752374
P30149	YABI_ECOLI	yabI	IntegralMembraneProtein	6595.05	54709	8.29546	6.62205	2.72728	179557	27.226	15.2667	3.93232
P0AA95	YACC_ECOLI	yacC	Periplasmic	78757.9	25603.3	0.325089	0.25951	-1.94614	820350	10.4161	5.84073	2.54615
P31666	YADE_ECOLI	yadE	Periplasmic	37969.9	136270	3.5889	2.86492	1.5185	200330	5.27603	2.95848	1.56486
P36879	YADG_ECOLI	yadG	Cytoplasmic	123757	205577	1.66113	1.32603	0.407118	121194	0.979284	0.549125	-0.864794
P0AA97	YAEQ_ECOLI	yaeQ	Cytoplasmic	110677	144678	1.30721	1.04351	0.0614414	186393	1.68411	0.944352	-0.0826034
P30864	YAFC_ECOLI	yafC	Cytoplasmic	546220	830140	1.51979	1.21321	0.278828	1751400	3.2064	1.79796	0.846361
P0A8U2	YAFD_ECOLI	yafD	Cytoplasmic	581838	1.79007e+06	3.07657	2.45595	1.29628	2.70723e+06	4.6529	2.60907	1.38354
P0AA99	YAFK_ECOLI	yafK	Periplasmic	33212.8	24375.1	0.733907	0.585859	-0.771375	322613	9.71351	5.44676	2.4454
P75672	YAFS_ECOLI	yafS	Cytoplasmic	253962	387163	1.5245	1.21696	0.283287	516637	2.03431	1.14072	0.189945
P0AAA1	YAGU_ECOLI	yagU	IntegralMembraneProtein	7.47772e+06	1.93263e+07	2.58452	2.06316	1.04485	39295000	5.25495	2.94666	1.55908
P77700	YAHB_ECOLI	yahB	Cytoplasmic	871567	672393	0.771477	0.61585	-0.69935	264207	0.30314	0.169983	-2.55654
P77562	YAIW_ECOLI	yaiW	OutermembraneLipoprotein	3809400	3056900	0.802462	0.640585	-0.642539	2460200	0.645823	0.36214	-1.46538
P0ADZ7	YAJC_ECOLI	yajC	IntegralMembraneProtein	1.02767e+08	82624000	0.803992	0.641806	-0.639791	72094000	0.701528	0.393375	-1.34602
P0ADA5	YAJG_ECOLI	yajG	OutermembraneLipoprotein	75359000	35473000	0.47072	0.375764	-1.4121	33506000	0.444618	0.249316	-2.00395
P46122	YAJI_ECOLI	yajI	OutermembraneLipoprotein	2.69642e+06	2.25993e+06	0.838125	0.669053	-0.579808	1.83187e+06	0.679371	0.380951	-1.39232
P77726	YAJR_ECOLI	yajR	IntegralMembraneProtein	832823	495437	0.594888	0.474884	-1.07435	1.01838e+06	1.22281	0.685679	-0.544396
P0A8B5	YBAB_ECOLI	ybaB	Cytoplasmic	34036.9	30505	0.896234	0.71544	-0.483097	90166.7	2.64909	1.48545	0.570902
P39830	YBAL_ECOLI	ybaL	IntegralMembraneProtein	3748150	5392000	1.43858	1.14838	0.199597	2890200	0.7711	0.432387	-1.2096
P77301	YBAP_ECOLI	ybaP	Cytoplasmic	21502.8	12445	0.578762	0.462011	-1.114	85031.7	3.95444	2.21742	1.14888
P77400	YBAT_ECOLI	ybaT	IntegralMembraneProtein	64230.5	415267	6.46526	5.16105	2.36766	62864	0.978725	0.548811	-0.865618
P77717	YBAY_ECOLI	ybaY	OutermembraneLipoprotein	7.04712e+07	53101000	0.753514	0.60151	-0.733338	3.80177e+07	0.539478	0.302508	-1.72496
P33668	YBBC_ECOLI	ybbC	OutermembraneLipoprotein	20742.5	33347.3	1.60767	1.28336	0.359931	360810	17.3947	9.75391	3.28598
P0AAS3	YBBJ_ECOLI	ybbJ	IntegralMembraneProtein	954405	1731800	1.81453	1.44849	0.534554	755427	0.791516	0.443835	-1.1719
P0AFP4	YBBO_ECOLI	ybbO	Cytoplasmic	3844250	2.36293e+06	0.614667	0.490673	-1.02717	5.83323e+06	1.51739	0.850864	-0.233
P77504	YBBP_ECOLI	ybbP	IntegralMembraneProtein	452112	481813	1.0657	0.850717	-0.233249	411240	0.909598	0.510049	-0.971292
P37325	YBCH_ECOLI	ybcH	Periplasmic	457690	755980	1.65173	1.31853	0.398933	672477	1.46928	0.823888	-0.27948
P77634	YBCM_ECOLI	ybcM	Cytoplasmic	23473.9	65915.7	2.80804	2.24158	1.16452	192880	8.21677	4.60748	2.20398
P0AAT4	YBDG_ECOLI	ybdG	IntegralMembraneProtein	3.58878e+06	3809600	1.06153	0.847391	-0.2389	1.10707e+07	3.0848	1.72977	0.790581
P0A8J4	YBED_ECOLI	ybeD	Cytoplasmic	360224	328940	0.913154	0.728947	-0.456114	2.01483e+06	5.59328	3.13638	1.6491
P0AAU2	YBFA_ECOLI	ybfA	IntegralMembraneProtein	129300	252180	1.95035	1.55691	0.638689	3183100	24.618	13.8043	3.78705
P21829	YBHA_ECOLI	ybhA	Cytoplasmic	10428.3	20678.5	1.98292	1.58291	0.662579	25318	2.42781	1.36137	0.445061
P46130	YBHC_ECOLI	ybhC	OutermembraneLipoprotein	5.55297e+07	2.80667e+07	0.505436	0.403476	-1.30945	1.15277e+07	0.207595	0.116407	-3.10275
P75777	YBHG_ECOLI	ybhG	IntegralMembraneProtein	4.42488e+06	1.63217e+07	3.68861	2.94452	1.55803	22941000	5.18454	2.90719	1.53962
P0AAC4	YBHL_ECOLI	ybhL	IntegralMembraneProtein	58438.4	381707	6.53179	5.21415	2.38243	1.29897e+06	22.228	12.4641	3.63971
P0AAW1	YBHP_ECOLI	ybhP	Cytoplasmic	196157	154390	0.787072	0.628299	-0.670477	97527.7	0.497191	0.278795	-1.84272
P0AFP9	YBHR_ECOLI	ybhR	IntegralMembraneProtein	366342	1788700	4.8826	3.89765	1.96261	2956600	8.07061	4.52552	2.17808
P0AFQ2	YBHS_ECOLI	ybhS	IntegralMembraneProtein	606872	1641000	2.70403	2.15856	1.11007	1.95557e+06	3.22237	1.80692	0.853529
P30177	YBIB_ECOLI	ybiB	Cytoplasmic	252805	99226.7	0.392503	0.313325	-1.67427	1.33067e+06	5.26361	2.95152	1.56146
P75783	YBIO_ECOLI	ybiO	IntegralMembraneProtein	102431	198264	1.93558	1.54512	0.627721	440147	4.297	2.4095	1.26874
P0AAX8	YBIS_ECOLI	ybiS	Periplasmic	15234	16025.2	1.05194	0.839734	-0.251995	219503	14.4088	8.07959	3.01428
P0A9U3	YBIT_ECOLI	ybiT	Cytoplasmic	18147.6	20675	1.13927	0.909447	-0.136938	164373	9.05756	5.07895	2.34453
P75828	YBJD_ECOLI	ybjD	Cytoplasmic	598970	1.0102e+06	1.68656	1.34633	0.429036	1711100	2.85674	1.60189	0.679775
P75809	YBJI_ECOLI	ybjI	Cytoplasmic	632770	246460	0.389494	0.310923	-1.68537	1.97187e+06	3.11625	1.74741	0.805216
P75810	YBJJ_ECOLI	ybjJ	IntegralMembraneProtein	96572.3	126560	1.31052	1.04615	0.0650953	266907	2.7638	1.54978	0.63206
P60869	YBJL_ECOLI	ybjL	IntegralMembraneProtein	1.88163e+06	1.50337e+06	0.798969	0.637796	-0.648833	1.27973e+06	0.680118	0.38137	-1.39074
P75818	YBJP_ECOLI	ybjP	OutermembraneLipoprotein	1.19667e+08	140370000	1.17301	0.936382	-0.0948311	8.17667e+07	0.683287	0.383147	-1.38403
P0A8C1	YBJQ_ECOLI	ybjQ	Cytoplasmic	57558.4	272377	4.73218	3.77757	1.91746	161580	2.80724	1.57413	0.654556
P75821	YBJS_ECOLI	ybjS	Cytoplasmic	2824150	5103700	1.80716	1.44261	0.528682	3376500	1.19558	0.670411	-0.576882
P75822	YBJT_ECOLI	ybjT	IntegralMembraneProtein	1293000	1899500	1.46906	1.17272	0.229853	1.97763e+06	1.52949	0.857649	-0.221541
P75829	YBJX_ECOLI	ybjX	Cytoplasmic	7.05337e+06	3.01067e+06	0.426841	0.340736	-1.55327	15582000	2.20916	1.23877	0.308903
P21367	YCAC_ECOLI	ycaC	Cytoplasmic	235835	852523	3.61492	2.8857	1.52892	1983900	8.41225	4.71709	2.2379
P43674	YCAL_ECOLI	ycaL	OutermembraneLipoprotein	103548	176500	1.70453	1.36068	0.444331	54462	0.525962	0.294928	-1.76156
P75838	YCAO_ECOLI	ycaO	Cytoplasmic	1.18956e+06	412603	0.346855	0.276885	-1.85264	3.88143e+06	3.26293	1.82966	0.871573
P0AB03	YCBJ_ECOLI	ycbJ	Cytoplasmic	274470	1.24367e+06	4.53116	3.6171	1.85484	1.31393e+06	4.78717	2.68436	1.42458
P0AB06	YCBK_ECOLI	ycbK	Periplasmic	147656	223443	1.51327	1.208	0.272626	1.11663e+06	7.56241	4.24055	2.08425
P0AB12	YCCF_ECOLI	yccF	IntegralMembraneProtein	6.28008e+06	7.84707e+06	1.24952	0.997456	-0.00367466	5.46447e+06	0.870126	0.487915	-1.0353
P75870	YCCS_ECOLI	yccS	IntegralMembraneProtein	1.77298e+06	1.74567e+06	0.984593	0.785975	-0.347445	1.77797e+06	1.00281	0.562317	-0.830545
P0AB26	YCEB_ECOLI	yceB	OutermembraneLipoprotein	2.29133e+06	3.15883e+06	1.3786	1.1005	0.13816	3941800	1.72031	0.964647	-0.0519267
P75946	YCFL_ECOLI	ycfL	OutermembraneLipoprotein	4.36542e+06	5.71023e+06	1.30806	1.04419	0.0623859	3.16227e+06	0.724391	0.406195	-1.29975
P0A8E1	YCFP_ECOLI	ycfP	Cytoplasmic	45844.3	92207.3	2.01132	1.60558	0.683096	237613	5.18305	2.90635	1.53921
P29013	YCGB_ECOLI	ycgB	Cytoplasmic	25162.2	90675	3.60362	2.87668	1.5244	167650	6.66278	3.73609	1.90153
P25743	YCHE_ECOLI	ychE	IntegralMembraneProtein	9398.5	13913.9	1.48044	1.1818	0.240983	12135.3	1.2912	0.724028	-0.465883
P0A8R7	YCJF_ECOLI	ycjF	IntegralMembraneProtein	2.98973e+06	1.04267e+07	3.48749	2.78397	1.47714	1.25877e+07	4.2103	2.36089	1.23933
P76046	YCJX_ECOLI	ycjX	Cytoplasmic	848403	539803	0.636258	0.507908	-0.977361	2.71877e+06	3.20457	1.79693	0.845536
P52645	YDBH_ECOLI	ydbH	IntegralMembraneProtein	1100000	1.76597e+06	1.60542	1.28157	0.35791	656010	0.596373	0.334411	-1.58031
P77171	YDCI_ECOLI	ydcI	Cytoplasmic	257578	444670	1.72635	1.3781	0.462679	181267	0.703734	0.394612	-1.34149
P64451	YDCL_ECOLI	ydcL	OutermembraneLipoprotein	22839500	4.66297e+07	2.04162	1.62977	0.704673	1.54123e+07	0.67481	0.378394	-1.40204
P76104	YDCP_ECOLI	ydcP	Cytoplasmic	1851800	665783	0.359533	0.287006	-1.80085	1.62133e+06	0.875545	0.490954	-1.02634
P31826	YDDA_ECOLI	yddA	IntegralMembraneProtein	21065.3	109390	5.19291	4.14536	2.0515	82400.9	3.91169	2.19344	1.1332
P31827	YDDB_ECOLI	yddB	Periplasmic	1.19506e+06	1097700	0.918533	0.73324	-0.447642	296520	0.248122	0.139132	-2.84547
P64426	YDDW_ECOLI	yddW	OutermembraneLipoprotein	3706150	2516900	0.679114	0.542119	-0.883318	3086100	0.832697	0.466927	-1.09873
P77804	YDGA_ECOLI	ydgA	Periplasmic	5.62967e+06	7374900	1.31001	1.04574	0.0645296	7.67827e+06	1.36389	0.764791	-0.386863
P76177	YDGH_ECOLI	ydgH	Periplasmic	643602	346330	0.538112	0.429561	-1.21907	410953	0.638521	0.358045	-1.48179
P37597	YDHC_ECOLI	ydhC	IntegralMembraneProtein	427373	597113	1.39717	1.11532	0.157463	680247	1.59169	0.892527	-0.164033
P76185	YDHJ_ECOLI	ydhJ	IntegralMembraneProtein	951162	992100	1.04304	0.832632	-0.264249	1383100	1.45412	0.815383	-0.294451
P77748	YDIJ_ECOLI	ydiJ	Cytoplasmic	1.22739e+06	2.71023e+06	2.20813	1.76269	0.817781	9.74393e+06	7.93875	4.45158	2.15432
P0AFS7	YDIK_ECOLI	ydiK	IntegralMembraneProtein	190900	300530	1.57428	1.25671	0.329651	491887	2.57668	1.44485	0.530919
P77529	YDJN_ECOLI	ydjN	IntegralMembraneProtein	7.00372e+06	2.81503e+06	0.401934	0.320854	-1.64001	4.03167e+06	0.575647	0.322789	-1.63134
P76220	YDJY_ECOLI	ydjY	InnermembraneLipoprotein	4.41603e+06	814560	0.184455	0.147246	-2.7637	1.09388e+06	0.247707	0.1389	-2.84789
P76221	YDJZ_ECOLI	ydjZ	IntegralMembraneProtein	260075	150790	0.579794	0.462834	-1.11143	301970	1.16109	0.651069	-0.619118
P0ACY3	YEAG_ECOLI	yeaG	Cytoplasmic	778350	1.99967e+06	2.56911	2.05085	1.03622	2.09473e+06	2.69125	1.50909	0.593682
P76235	YEAH_ECOLI	yeaH	Cytoplasmic	94572.5	193440	2.04541	1.6328	0.707349	599990	6.34423	3.55747	1.83085
P0AA91	YEAY_ECOLI	yeaY	OutermembraneLipoprotein	14969500	8804900	0.588189	0.469536	-1.09069	8.63767e+06	0.577018	0.323557	-1.62791
P33218	YEBE_ECOLI	yebE	IntegralMembraneProtein	1.45652e+06	896233	0.615327	0.491199	-1.02562	1.73497e+06	1.19118	0.667941	-0.582208
P64499	YEBO_ECOLI	yebO	IntegralMembraneProtein	285997	276233	0.965862	0.771022	-0.375155	1.03363e+06	3.61414	2.0266	1.01906
P76272	YEBT_ECOLI	yebT	IntegralMembraneProtein	1834900	3297200	1.79694	1.43445	0.520496	2.26947e+06	1.23683	0.693543	-0.527942
P37774	YECC_ECOLI	yecC	Cytoplasmic	890950	1.18967e+06	1.33528	1.06592	0.0920966	1.21787e+06	1.36693	0.766494	-0.383654
P64515	YECN_ECOLI	yecN	IntegralMembraneProtein	193100	123773	0.64098	0.511678	-0.966692	40315.3	0.20878	0.117071	-3.09454
P76308	YECR_ECOLI	yecR	OutermembraneLipoprotein	140873	30874	0.219161	0.174951	-2.51498	137797	0.97816	0.548494	-0.866451
P0AFT2	YECS_ECOLI	yecS	IntegralMembraneProtein	410300	927927	2.26158	1.80536	0.852287	3.54103e+06	8.63035	4.83939	2.27483
P31063	YEDD_ECOLI	yedD	OutermembraneLipoprotein	4.35327e+07	34874000	0.8011	0.639497	-0.644991	2.66677e+07	0.61259	0.343504	-1.5416
P31064	YEDE_ECOLI	yedE	IntegralMembraneProtein	2.22803e+07	1.38867e+07	0.62327	0.49754	-1.00711	2511700	0.112732	0.0632133	-3.98363
P46125	YEDI_ECOLI	yedI	IntegralMembraneProtein	3.17012e+06	3.75107e+06	1.18326	0.944564	-0.0822794	3867500	1.21999	0.684096	-0.547729
P76339	YEDV_ECOLI	yedV	IntegralMembraneProtein	998993	3.43113e+06	3.43459	2.74174	1.45509	3.18023e+06	3.18344	1.78508	0.835992
P76340	YEDW_ECOLI	yedW	Cytoplasmic	15795	69658	4.41014	3.5205	1.81578	262237	16.6025	9.30973	3.21874
P33011	YEEA_ECOLI	yeeA	IntegralMembraneProtein	1024430	670710	0.654715	0.522642	-0.936105	746513	0.728711	0.408618	-1.29118
P0A8M6	YEEX_ECOLI	yeeX	Cytoplasmic	260062	234533	0.901836	0.719912	-0.474108	74670.7	0.287126	0.161003	-2.63484
P36928	YEGD_ECOLI	yegD	Cytoplasmic	104648	147530	1.40977	1.12538	0.170418	237073	2.26544	1.27032	0.345197
P76389	YEGH_ECOLI	yegH	IntegralMembraneProtein	854107	1815300	2.12538	1.69663	0.762675	2.75243e+06	3.22259	1.80704	0.853626
P76403	YEGQ_ECOLI	yegQ	Cytoplasmic	163787	125133	0.763999	0.609881	-0.713401	233187	1.42372	0.798338	-0.324928
P76406	YEGR_ECOLI	yegR	OutermembraneLipoprotein	1990100	7482700	3.75996	3.00148	1.58567	4.27003e+06	2.14564	1.20315	0.266812
P33355	YEHS_ECOLI	yehS	Cytoplasmic	33109.2	54626.7	1.6499	1.31707	0.39733	61012.7	1.84277	1.03332	0.0472842
P0ACR4	YEIE_ECOLI	yeiE	Cytoplasmic	150773	462853	3.06986	2.45059	1.29313	4.40017e+06	29.184	16.3647	4.03251
P33029	YEIQ_ECOLI	yeiQ	Cytoplasmic	9183.05	11264	1.22661	0.979172	-0.0303662	73294	7.98144	4.47552	2.16206
P33913	YEJA_ECOLI	yejA	Periplasmic	947065	2.71623e+06	2.86805	2.28949	1.19503	808063	0.853229	0.47844	-1.06359
P0AFU0	YEJB_ECOLI	yejB	IntegralMembraneProtein	563753	1.37593e+06	2.44067	1.94832	0.96223	595633	1.05655	0.59245	-0.755233
P33915	YEJE_ECOLI	yejE	IntegralMembraneProtein	83226.2	197877	2.37758	1.89796	0.924448	133010	1.59818	0.896162	-0.158168
P33916	YEJF_ECOLI	yejF	Cytoplasmic	664365	1305800	1.96549	1.569	0.649842	1.20367e+06	1.81176	1.01593	0.022794
P0AD27	YEJM_ECOLI	yejM	IntegralMembraneProtein	1.74923e+06	2.09897e+06	1.19994	0.957877	-0.0620879	1805400	1.03211	0.578746	-0.788998
P76471	YFAZ_ECOLI	yfaZ	OutermembraneProtein	225290	84223.3	0.373844	0.29843	-1.74454	147947	0.656694	0.368235	-1.4413
P0AFU2	YFBS_ECOLI	yfbS	IntegralMembraneProtein	36178.2	4810.13	0.132957	0.106136	-3.23602	4995.73	0.138087	0.0774309	-3.69095
P0A8D9	YFBV_ECOLI	yfbV	IntegralMembraneProtein	70373.2	197348	2.80431	2.23861	1.1626	241427	3.43066	1.92371	0.943894
P77775	YFCH_ECOLI	yfcH	Cytoplasmic	3.24742e+06	5.87003e+06	1.8076	1.44296	0.529032	3.67187e+06	1.1307	0.634032	-0.657373
P76507	YFDI_ECOLI	yfdI	IntegralMembraneProtein	7.71977e+06	2.80157e+06	0.362908	0.2897	-1.78737	9203600	1.19221	0.668522	-0.580953
P76537	YFEY_ECOLI	yfeY	OutermembraneLipoprotein	1.96173e+07	1.48327e+07	0.7561	0.603575	-0.728395	16635000	0.847975	0.475494	-1.0725
P76549	YFFR_ECOLI	yffR	Cytoplasmic	155585	117167	0.753072	0.601157	-0.734185	224807	1.44491	0.810221	-0.303612
P64545	YFGG_ECOLI	yfgG	IntegralMembraneProtein	513140	690733	1.34609	1.07455	0.103732	519643	1.01267	0.567847	-0.816425
P65290	YFGH_ECOLI	yfgH	OutermembraneLipoprotein	499592	598057	1.19709	0.955605	-0.0655131	447460	0.895651	0.502228	-0.993586
P76576	YFGM_ECOLI	yfgM	IntegralMembraneProtein	3.83268e+06	3.86603e+06	1.0087	0.80522	-0.312545	5.82267e+06	1.51921	0.851885	-0.231269
P0AD44	YFHG_ECOLI	yfhG	OutermembraneLipoprotein	5314050	4.36747e+06	0.821872	0.656079	-0.60806	2.78047e+06	0.523229	0.293396	-1.76908
P76578	YFHM_ECOLI	yfhM	InnermembraneLipoprotein	750260	1.10953e+06	1.47887	1.18054	0.239446	450467	0.600414	0.336677	-1.57056
P07021	YFIB_ECOLI	yfiB	OutermembraneLipoprotein	38217.7	10704.9	0.280103	0.223599	-2.16102	67408.3	1.7638	0.989033	-0.0159092
P0AGJ5	YFIF_ECOLI	yfiF	Cytoplasmic	777075	660293	0.849716	0.678306	-0.559991	566987	0.729642	0.40914	-1.28933
P11289	YFIL_ECOLI	yfiL	OutermembraneLipoprotein	244563	487240	1.99229	1.59039	0.66938	113110	0.462498	0.259341	-1.94708
P46126	YFIM_ECOLI	yfiM	InnermembraneLipoprotein	33755.9	112794	3.34145	2.66739	1.41543	52003.7	1.54058	0.863867	-0.21112
P37908	YFJD_ECOLI	yfjD	IntegralMembraneProtein	884238	2.02157e+06	2.28622	1.82503	0.867922	3255700	3.68193	2.06461	1.04587
P52126	YFJK_ECOLI	yfjK	Cytoplasmic	257710	503653	1.95434	1.5601	0.641638	639377	2.48099	1.39119	0.476324
P0ADQ7	YGAM_ECOLI	ygaM	IntegralMembraneProtein	1.05652e+06	1.54743e+06	1.46465	1.16919	0.225508	186933	0.176933	0.0992133	-3.33332
P55734	YGAP_ECOLI	ygaP	IntegralMembraneProtein	766412	2006100	2.61752	2.0895	1.06316	2.32313e+06	3.03118	1.69971	0.765287
P0ADE6	YGAU_ECOLI	ygaU	Cytoplasmic	3020750	2.08903e+06	0.691561	0.552055	-0.857116	1.15139e+06	0.381161	0.213733	-2.22612
P65292	YGDI_ECOLI	ygdI	OutermembraneLipoprotein	1.52142e+07	4.42263e+07	2.90692	2.32052	1.21445	3.81617e+07	2.5083	1.40651	0.492115
P65294	YGDR_ECOLI	ygdR	OutermembraneLipoprotein	6.10137e+06	1.74667e+06	0.286275	0.228526	-2.12957	1594400	0.261319	0.146532	-2.77071
Q46798	YGER_ECOLI	ygeR	OutermembraneLipoprotein	4276100	2812700	0.657772	0.525082	-0.929384	2526000	0.590725	0.331244	-1.59403
Q46802	YGEV_ECOLI	ygeV	Cytoplasmic	900222	2.04347e+06	2.26996	1.81205	0.857622	282390	0.313689	0.175898	-2.50719
Q46824	YGFX_ECOLI	ygfX	IntegralMembraneProtein	633040	873677	1.38013	1.10172	0.139758	545733	0.862083	0.483405	-1.04869
P64564	YGGT_ECOLI	yggT	IntegralMembraneProtein	1.85618e+06	2.33233e+06	1.25652	1.00305	0.00439037	4.00143e+06	2.15573	1.20881	0.273584
P0AA60	YGHB_ECOLI	yghB	IntegralMembraneProtein	1.90844e+06	1.3465e+06	0.705553	0.563225	-0.828217	738740	0.387092	0.217058	-2.20385
Q46835	YGHG_ECOLI	yghG	OutermembraneLipoprotein	981623	556343	0.566758	0.452428	-1.14424	245423	0.250018	0.140195	-2.83449
Q46845	YGHU_ECOLI	yghU	Cytoplasmic	75467.8	186690	2.47377	1.97475	0.981666	859100	11.3837	6.38328	2.6743
P0ADT2	YGIB_ECOLI	ygiB	Cytoplasmic	2.46618e+06	781257	0.316788	0.252883	-1.98346	1157300	0.469268	0.263138	-1.92611
P0ADT5	YGIC_ECOLI	ygiC	Cytoplasmic	6009.6	7016.55	1.16756	0.932031	-0.101551	195690	32.5629	18.2593	4.19056
P0ADT8	YGIM_ECOLI	ygiM	IntegralMembraneProtein	1.90228e+07	12442000	0.654056	0.522116	-0.937558	2.13883e+07	1.12435	0.630469	-0.665502
Q46861	YGIQ_ECOLI	ygiQ	Cytoplasmic	71508.2	164809	2.30476	1.83983	0.879574	1025000	14.334	8.03767	3.00678
P42599	YGJR_ECOLI	ygjR	Cytoplasmic	91402	109962	1.20306	0.960371	-0.058337	386780	4.23164	2.37285	1.24662
P64599	YHBT_ECOLI	yhbT	Cytoplasmic	192263	673160	3.50124	2.79495	1.48282	3073700	15.9869	8.96452	3.16423
P0ADW3	YHCB_ECOLI	yhcB	IntegralMembraneProtein	38066500	5.37013e+07	1.41072	1.12614	0.171392	5.02443e+07	1.31991	0.740127	-0.434155
P46474	YHDP_ECOLI	yhdP	OutermembraneProtein	703412	875207	1.24423	0.993237	-0.00978995	986910	1.40303	0.786738	-0.346045
P64624	YHEO_ECOLI	yheO	Cytoplasmic	216253	409233	1.89238	1.51064	0.595157	1.43483e+06	6.63497	3.7205	1.89549
P63389	YHES_ECOLI	yheS	Cytoplasmic	483818	1.80753e+06	3.73598	2.98233	1.57644	976297	2.0179	1.13152	0.17826
P45524	YHET_ECOLI	yheT	Cytoplasmic	478785	782690	1.63474	1.30497	0.384019	682323	1.42511	0.79912	-0.323516
P45537	YHFK_ECOLI	yhfK	IntegralMembraneProtein	1.05694e+06	1.79473e+06	1.69804	1.3555	0.438827	1152500	1.09041	0.611437	-0.709725
P64627	YHFL_ECOLI	yhfL	OutermembraneLipoprotein	262193	316130	1.20571	0.962489	-0.0551575	307263	1.1719	0.65713	-0.605749
P45804	YHGE_ECOLI	yhgE	IntegralMembraneProtein	166135	470270	2.83065	2.25963	1.17609	216733	1.30456	0.731521	-0.451029
P46837	YHGF_ECOLI	yhgF	Cytoplasmic	552138	1.11077e+06	2.01175	1.60593	0.68341	906743	1.64224	0.920871	-0.118929
P0AGH1	YHHJ_ECOLI	yhhJ	IntegralMembraneProtein	624842	412277	0.65981	0.526709	-0.924922	264610	0.423483	0.237464	-2.07422
P37615	YHHM_ECOLI	yhhM	IntegralMembraneProtein	117557	187127	1.5918	1.27069	0.345612	214877	1.82785	1.02495	0.0355565
P37626	YHII_ECOLI	yhiI	IntegralMembraneProtein	8.49567e+06	1.12443e+07	1.32354	1.05655	0.0793546	4772400	0.561745	0.314993	-1.66661
P37197	YHJA_ECOLI	yhjA	InnermembraneLipoprotein	300522	163073	0.542634	0.433171	-1.20699	55644.7	0.18516	0.103827	-3.26775
P37641	YHJC_ECOLI	yhjC	Cytoplasmic	241405	653437	2.70681	2.16077	1.11155	2.09753e+06	8.68886	4.8722	2.28457
P37642	YHJD_ECOLI	yhjD	IntegralMembraneProtein	320568	806730	2.51656	2.00891	1.00641	411033	1.2822	0.718983	-0.47597
P37643	YHJE_ECOLI	yhjE	IntegralMembraneProtein	43180.4	34651	0.80247	0.640591	-0.642525	137333	3.18045	1.78341	0.834639
P37645	YHJG_ECOLI	yhjG	IntegralMembraneProtein	1559750	3.60833e+06	2.3134	1.84673	0.884973	2.97673e+06	1.90847	1.07016	0.0978213
P37662	YHJX_ECOLI	yhjX	IntegralMembraneProtein	78147.5	77379	0.990166	0.790423	-0.339302	4.24363e+06	54.3029	30.4498	4.92836
P37665	YIAD_ECOLI	yiaD	IntegralMembraneProtein	7.28508e+06	3030400	0.415973	0.332061	-1.59048	5059500	0.694501	0.389435	-1.36054
P0ADK0	YIAF_ECOLI	yiaF	IntegralMembraneProtein	13282500	1.39993e+07	1.05397	0.841355	-0.249213	18693000	1.40734	0.789153	-0.341623
P37671	YIAJ_ECOLI	yiaJ	Cytoplasmic	11021.5	10833	0.982897	0.784621	-0.349932	72517.3	6.57964	3.68948	1.88342
P37682	YIAU_ECOLI	yiaU	Cytoplasmic	38037.5	32550.3	0.855743	0.683117	-0.549795	273520	7.1908	4.03217	2.01156
P0ADK6	YIBA_ECOLI	yibA	Cytoplasmic	7849.17	57782	7.36155	5.87653	2.55496	40611.7	5.17401	2.90128	1.53669
P0ACA1	YIBF_ECOLI	yibF	Cytoplasmic	79133.1	127465	1.61076	1.28583	0.3627	629340	7.95293	4.45953	2.15689
P0AG27	YIBN_ECOLI	yibN	IntegralMembraneProtein	50144500	4.40367e+07	0.878195	0.70104	-0.512431	7.80617e+07	1.55673	0.872925	-0.196071
P37691	YIBQ_ECOLI	yibQ	Periplasmic	32850	110001	3.34859	2.67309	1.41851	318667	9.70066	5.43956	2.44349
P0AGM2	YICG_ECOLI	yicG	IntegralMembraneProtein	371536	1.30507e+06	3.51263	2.80404	1.48751	435107	1.1711	0.656686	-0.606725
P31433	YICH_ECOLI	yicH	IntegralMembraneProtein	1.97752e+06	4.02227e+06	2.034	1.62369	0.699274	2.40613e+06	1.21674	0.682279	-0.551567
P0ADL3	YICN_ECOLI	yicN	IntegralMembraneProtein	925930	714533	0.771693	0.616022	-0.698946	1243000	1.34243	0.752758	-0.409743
P25714	YIDC_ECOLI	yidC	IntegralMembraneProtein	1.07892e+07	10338000	0.958183	0.764893	-0.386671	1.42543e+07	1.32117	0.740835	-0.432777
P0A8C8	YIDD_ECOLI	yidD	Cytoplasmic	672257	156620	0.232977	0.185979	-2.42679	190910	0.283984	0.159242	-2.65071
P60872	YIDE_ECOLI	yidE	IntegralMembraneProtein	1537200	2.69763e+06	1.7549	1.40089	0.486345	920043	0.598519	0.335614	-1.57513
P0ADL6	YIDG_ECOLI	yidG	IntegralMembraneProtein	41116.5	18899.3	0.459653	0.366929	-1.44643	49533	1.2047	0.675524	-0.565921
P0ADM4	YIDQ_ECOLI	yidQ	InnermembraneLipoprotein	7.37388e+06	3832600	0.519753	0.414905	-1.26915	1.45197e+06	0.196907	0.110414	-3.17901
P31475	YIEP_ECOLI	yieP	Cytoplasmic	246582	209440	0.849371	0.678031	-0.560578	1307400	5.30208	2.97309	1.57196
P0ADN6	YIFL_ECOLI	yifL	OutermembraneLipoprotein	11658500	8394900	0.720067	0.574811	-0.798842	4.63357e+06	0.397441	0.222861	-2.16578
P23305	YIGA_ECOLI	yigA	Cytoplasmic	839673	2.23357e+06	2.66004	2.12344	1.0864	10253000	12.2107	6.84704	2.77548
P32129	YIHG_ECOLI	yihG	IntegralMembraneProtein	461373	746160	1.61726	1.29102	0.368506	723950	1.56912	0.87987	-0.184638
P0ADQ2	YIID_ECOLI	yiiD	IntegralMembraneProtein	32261.8	10747.3	0.333128	0.265928	-1.91089	61802	1.91564	1.07418	0.103233
P32681	YJAH_ECOLI	yjaH	OutermembraneLipoprotein	788785	1.51647e+06	1.92253	1.53471	0.617965	719910	0.912682	0.511778	-0.966409
P0AF43	YJBB_ECOLI	yjbB	IntegralMembraneProtein	1348700	4.22617e+06	3.13351	2.5014	1.32274	3.07893e+06	2.28289	1.28011	0.356267
P32685	YJBD_ECOLI	yjbD	Cytoplasmic	19854.5	18605.5	0.937095	0.748058	-0.418777	26068.3	1.31297	0.736234	-0.441764
P32703	YJCE_ECOLI	yjcE	IntegralMembraneProtein	746093	2.37673e+06	3.18557	2.54296	1.34651	2.13313e+06	2.85907	1.6032	0.680952
P0ACU7	YJDC_ECOLI	yjdC	Cytoplasmic	77522.5	27646.3	0.356623	0.284683	-1.81257	511497	6.59804	3.69979	1.88744
P39270	YJDF_ECOLI	yjdF	IntegralMembraneProtein	5699.25	13731.9	2.40943	1.92338	0.943646	22280.7	3.9094	2.19216	1.13235
P0AF70	YJEI_ECOLI	yjeI	OutermembraneLipoprotein	12053500	10877000	0.902393	0.720357	-0.473216	5.08863e+06	0.422171	0.236728	-2.0787
P0A8X0	YJGA_ECOLI	yjgA	Cytoplasmic	216165	66649.7	0.308328	0.24613	-2.02251	224457	1.03836	0.582251	-0.780287
P39336	YJGL_ECOLI	yjgL	Cytoplasmic	22631.5	28241.7	1.24789	0.996161	-0.00554926	65054	2.87449	1.61185	0.688714
P39342	YJGR_ECOLI	yjgR	Cytoplasmic	484637	104983	0.216622	0.172924	-2.53179	184667	0.381041	0.213665	-2.22658
P39352	YJHB_ECOLI	yjhB	IntegralMembraneProtein	473803	1.49113e+07	31.4716	25.1229	4.65093	3.38753e+06	7.14966	4.00911	2.00328
P39353	YJHC_ECOLI	yjhC	Cytoplasmic	564850	9.09237e+06	16.097	12.8498	3.68367	5.60727e+06	9.927	5.56648	2.47676
P39357	YJHF_ECOLI	yjhF	IntegralMembraneProtein	18218.3	640123	35.1362	28.0483	4.80984	61352.7	3.36763	1.88837	0.917141
P39360	YJHI_ECOLI	yjhI	Cytoplasmic	134495	925197	6.87904	5.49136	2.45716	36578	0.271966	0.152502	-2.7131
P39376	YJIE_ECOLI	yjiE	Cytoplasmic	16642.3	25475.9	1.5308	1.22199	0.289237	70259.7	4.22176	2.36731	1.24325
P39384	YJIM_ECOLI	yjiM	Cytoplasmic	8489.33	10752.7	1.26661	1.0111	0.0159269	16484.7	1.94182	1.08886	0.122813
P39385	YJIN_ECOLI	yjiN	IntegralMembraneProtein	855667	1.29663e+06	1.51535	1.20966	0.274605	1211110	1.4154	0.793672	-0.333385
P39389	YJIR_ECOLI	yjiR	Cytoplasmic	650613	1.01432e+06	1.55903	1.24453	0.315601	1.19361e+06	1.8346	1.02873	0.0408693
P39407	YJJU_ECOLI	yjjU	Cytoplasmic	464318	1456200	3.13621	2.50355	1.32398	1.91133e+06	4.11643	2.30825	1.2068
P77536	YKGF_ECOLI	ykgF	Cytoplasmic	1.49807e+06	731627	0.488381	0.389861	-1.35897	399293	0.266539	0.149459	-2.74217
P0AAS0	YLAC_ECOLI	ylaC	IntegralMembraneProtein	12152500	6.85927e+06	0.564433	0.450572	-1.15017	1.64903e+07	1.35695	0.760897	-0.394226
P0AB10	YMBA_ECOLI	ymbA	InnermembraneLipoprotein	8210300	5096800	0.620781	0.495553	-1.01289	6.16987e+06	0.751479	0.421385	-1.24679
P0AEB5	YNAI_ECOLI	ynaI	IntegralMembraneProtein	339190	961560	2.83487	2.263	1.17824	2.54897e+06	7.51486	4.21389	2.07515
P64448	YNBE_ECOLI	ynbE	OutermembraneLipoprotein	2.81017e+06	1.72653e+06	0.614388	0.49045	-1.02782	1.09083e+06	0.388174	0.217665	-2.19982
P76115	YNCD_ECOLI	yncD	OutermembraneProtein	1.01575e+06	451143	0.444147	0.354551	-1.49593	433743	0.427017	0.239446	-2.06223
P77309	YNEJ_ECOLI	yneJ	Cytoplasmic	27121.3	148847	5.48819	4.38108	2.13129	244930	9.0309	5.06399	2.34028
P76170	YNFB_ECOLI	ynfB	OutermembraneProtein	1.72862e+06	1012430	0.585688	0.467539	-1.09684	177930	0.102932	0.0577182	-4.11483
P67553	YNFC_ECOLI	ynfC	InnermembraneLipoprotein	258213	1.04086e+06	4.031	3.21784	1.68609	301130	1.16621	0.653939	-0.612771
P76193	YNHG_ECOLI	ynhG	OutermembraneProtein	48217.3	28462	0.590286	0.47121	-1.08556	201223	4.17326	2.34012	1.22658
P76208	YNIB_ECOLI	yniB	IntegralMembraneProtein	879115	1235300	1.40516	1.1217	0.165693	798170	0.907924	0.50911	-0.97395
P76222	YNJA_ECOLI	ynjA	IntegralMembraneProtein	643567	224750	0.349226	0.278778	-1.84281	919453	1.42868	0.801121	-0.319907
P0AEC0	YOAE_ECOLI	yoaE	IntegralMembraneProtein	704128	2.44387e+06	3.47077	2.77062	1.47021	1.68907e+06	2.39881	1.34511	0.427722
P64493	YOAF_ECOLI	yoaF	OutermembraneLipoprotein	1253800	1.14963e+06	0.916919	0.731953	-0.450178	1369200	1.09204	0.612352	-0.707568
P76280	YOBB_ECOLI	yobB	Cytoplasmic	203551	967100	4.75115	3.79272	1.92323	759277	3.73016	2.09165	1.06464
P67601	YOBD_ECOLI	yobD	IntegralMembraneProtein	112034	352473	3.14612	2.51146	1.32853	436597	3.89699	2.1852	1.12777
Q2MB16	YOBH_ECOLI	yobH	IntegralMembraneProtein	98976.3	131053	1.32409	1.05698	0.0799541	372497	3.76349	2.11034	1.07748
P33941	YOJI_ECOLI	yojI	IntegralMembraneProtein	2.51642e+06	4.85563e+06	1.92958	1.54034	0.623244	4.20103e+06	1.66945	0.936129	-0.0952205
P0AA93	YPDA_ECOLI	ypdA	IntegralMembraneProtein	1068950	1.24883e+06	1.16828	0.932608	-0.100658	2.30297e+06	2.15442	1.20807	0.272705
P64429	YPFJ_ECOLI	ypfJ	IntegralMembraneProtein	3.36652e+06	2.82487e+06	0.839107	0.669837	-0.578118	3.30077e+06	0.980469	0.549789	-0.863049
Q2EET2	YPFN_ECOLI	ypfN	IntegralMembraneProtein	511743	707773	1.38306	1.10406	0.142823	176657	0.345206	0.193571	-2.36907
P76586	YPHH_ECOLI	yphH	Cytoplasmic	42755.5	167710	3.92254	3.13126	1.64674	195203	4.56557	2.5601	1.3562
Q46939	YQEF_ECOLI	yqeF	Cytoplasmic	92788.7	146923	1.58342	1.264	0.337999	74484.3	0.802731	0.450124	-1.15161
P63340	YQEG_ECOLI	yqeG	IntegralMembraneProtein	3.58092e+06	3857500	1.07724	0.859931	-0.217707	2.72167e+06	0.760047	0.42619	-1.23043
P67244	YQHA_ECOLI	yqhA	IntegralMembraneProtein	6291.67	72039	11.4499	9.14016	3.19222	522760	83.0877	46.5907	5.54197
P0ADU7	YQIB_ECOLI	yqiB	Cytoplasmic	34876.2	35792.4	1.02627	0.819245	-0.287633	169183	4.85097	2.72014	1.44368
P0AA63	YQJA_ECOLI	yqjA	IntegralMembraneProtein	102391	137007	1.33808	1.06815	0.0951175	367957	3.59365	2.01511	1.01086
P64581	YQJD_ECOLI	yqjD	IntegralMembraneProtein	1.97448e+07	34846000	1.76482	1.40881	0.494473	11941000	0.604766	0.339117	-1.56015
P64585	YQJE_ECOLI	yqjE	IntegralMembraneProtein	1.82683e+06	3.32617e+06	1.82073	1.45344	0.539471	1775210	0.971742	0.544895	-0.875949
Q47710	YQJK_ECOLI	yqjK	IntegralMembraneProtein	2.15383e+06	2.80533e+06	1.30248	1.03974	0.0562212	868000	0.403002	0.22598	-2.14573
P64596	YRAP_ECOLI	yraP	OutermembraneLipoprotein	53990000	3.32793e+07	0.616398	0.492054	-1.02311	2.17267e+07	0.40242	0.225653	-2.14782
P45468	YRAQ_ECOLI	yraQ	IntegralMembraneProtein	1.02595e+06	1.05263e+06	1.02601	0.819033	-0.288007	780427	0.760684	0.426547	-1.22922
P45469	YRAR_ECOLI	yraR	Cytoplasmic	34729.5	108160	3.11436	2.48611	1.31389	122140	3.51689	1.97207	0.979708
P64610	YRBL_ECOLI	yrbL	Cytoplasmic	300800	1.38487e+06	4.60395	3.67521	1.87783	1723400	5.72939	3.2127	1.68379
P39310	YTFB_ECOLI	ytfB	IntegralMembraneProtein	1.94653e+06	1.62537e+06	0.835006	0.666563	-0.585186	2.22867e+06	1.14494	0.642015	-0.63932
P0ADE2	YTFK_ECOLI	ytfK	Cytoplasmic	212781	572683	2.69142	2.14849	1.10333	212733	0.999777	0.560616	-0.834916
P0AE45	YTFL_ECOLI	ytfL	IntegralMembraneProtein	1252350	1.84157e+06	1.47049	1.17385	0.231251	1.85843e+06	1.48396	0.832115	-0.265145
P0ADS2	ZAPA_ECOLI	zapA	Cytoplasmic	596433	569643	0.955083	0.762418	-0.391346	2.34393e+06	3.92992	2.20366	1.1399
P36680	ZAPD_ECOLI	zapD	Cytoplasmic	848922	1.63743e+06	1.92884	1.53974	0.622688	1.81753e+06	2.14099	1.20054	0.263685
P64612	ZAPE_ECOLI	zapE	Cytoplasmic	437367	1.03973e+06	2.37725	1.8977	0.924252	2.15247e+06	4.92142	2.75964	1.46448
P77173	ZIPA_ECOLI	zipA	IntegralMembraneProtein	1.96137e+06	4982200	2.54017	2.02775	1.01988	5331000	2.718	1.5241	0.607953
P37617	ZNTA_ECOLI	zntA	IntegralMembraneProtein	5.97722e+06	6.16227e+06	1.03096	0.822988	-0.281057	14455000	2.41835	1.35607	0.439429
P64423	ZNTB_ECOLI	zntB	IntegralMembraneProtein	1.45257e+06	4.19207e+06	2.88597	2.3038	1.20401	2.16573e+06	1.49097	0.836048	-0.258343
P0A9X1	ZNUC_ECOLI	znuC	Cytoplasmic	1.01449e+06	575600	0.56738	0.452924	-1.14266	699047	0.689063	0.386386	-1.37189
P14377	ZRAS_ECOLI	zraS	IntegralMembraneProtein	276923	70628.7	0.255048	0.203598	-2.2962	79032.3	0.285395	0.160033	-2.64356
Reference
1 Loos MS, Ramakrishnan R, Vranken W, Tsirigotaki A, Tsare EP, Zorzini V, Geyter J, Yuan B, Tsamardinos I, Klappa M, Schymkowitz J, Rousseau F, Karamanou S, Economou A. (2019). Structural Basis of the Subcellular Topology Landscape of Escherichia coli. Front Microbiol 10:1670.
2Zhao, L., Cui, Y., Fu, G., Xu, Z., Liao, X., and Zhang, D. (2021). Signal Recognition Particle Suppressor Screening Reveals the Regulation of Membrane Protein Targeting by the Translation Rate. mBio 12, e02373-02320.

## Sheet: S1D
Accession (Uniprot)	Protein IDs	Gene Name	1Schibich et al. (2016) Sub-cellular Location	Mean Fold Change in MY1901 (vs. MG1655) Normalized	Mean Log2 Fold Change inMY1901 (vs. MG1655) Normalized	Mean Fold Change in SRP- (vs. MG1655) Normalized	Mean Log2 Fold Change in SRP- (vs. MG1655) Normalized
P06709	BIRA_ECOLI	birA	Cytoplasmic	1.87941	0.910276	2.12328	1.08629
P0A6Y8	DNAK_ECOLI	dnaK	Cytoplasmic	4.55387	2.18709	2.87749	1.52481
P0AEK0	EXOX_ECOLI	exoX	Cytoplasmic	0.88418	-0.177587	2.03072	1.02199
P63201	GADW_ECOLI	gadW	Cytoplasmic	19.7781	4.30583	8.19701	3.0351
P37639	GADX_ECOLI	gadX	Cytoplasmic	5.27277	2.39856	4.57619	2.19415
P17169	GLMS_ECOLI	glmS	Cytoplasmic	0.784223	-0.350664	2.28955	1.19506
P0A9C5	GLN1B_ECOLI	glnA	Cytoplasmic	1.06951	0.0969474	1.24063	0.311068
P37773	MPL_ECOLI	mpl	Cytoplasmic	0.966035	-0.0498527	5.09001	2.34767
P22188	MURE_ECOLI	murE	Cytoplasmic	3.46931	1.79465	11.8352	3.56501
P0AF20	NAGC_ECOLI	nagC	Cytoplasmic	1.20002	0.263055	6.93683	2.79428
P76027	OPPD_ECOLI	oppD	Cytoplasmic	0.651847	-0.617395	1.81875	0.862949
P0AFI2	PARC_ECOLI	parC	Cytoplasmic	0.96991	-0.0440769	1.16188	0.216458
P0ABF1	PCNB_ECOLI	pcnB	Cytoplasmic	0.734832	-0.444513	0.633663	-0.658212
P0A7A7	PLSB_ECOLI	plsB	Cytoplasmic	1.87613	0.907764	0.702695	-0.50903
P0AFL6	PPX_ECOLI	ppx	Cytoplasmic	1.17649	0.234491	2.12696	1.08879
P0A7E9	PYRH_ECOLI	pyrH	Cytoplasmic	0.569677	-0.811785	3.0552	1.61127
P37624	RBBA_ECOLI	rbbA	Cytoplasmic	0.769439	-0.378121	0.61281	-0.706488
P27129	RFAJ_ECOLI	rfaJ	Cytoplasmic	0.348406	-1.52116	0.612407	-0.707438
P0AG30	RHO_ECOLI	rho	Cytoplasmic	1.35889	0.442425	1.54158	0.624409
P0AG71	RMUC_ECOLI	rmuC	Cytoplasmic	0.905083	-0.143878	0.294626	-1.76304
P0AEV1	RSSB_ECOLI	rssB	Cytoplasmic	2.82907	1.50033	2.12501	1.08747
P0A821	SELA_ECOLI	selA	Cytoplasmic	0.511432	-0.967386	1.27487	0.350345
P05707	SRLD_ECOLI	srlD	Cytoplasmic	8.07359	3.01321	0.46682	-1.09906
P75838	YCAO_ECOLI	ycaO	Cytoplasmic	0.276885	-1.85264	1.82966	0.871573
P0ADT5	YGIC_ECOLI	ygiC	Cytoplasmic	0.932031	-0.101551	18.2593	4.19056
P31224	ACRB_ECOLI	acrB	IntegralMembraneProtein	0.520151	-0.942998	0.534206	-0.904533
P24177	ACRD_ECOLI	acrD	IntegralMembraneProtein	1.92728	0.946564	1.09936	0.136666
P42601	ALX_ECOLI	alx	IntegralMembraneProtein	8.16442	3.02935	10.4802	3.3896
P0AE14	AMPE_ECOLI	ampE	IntegralMembraneProtein	0.780014	-0.358427	0.399381	-1.32416
P0AE16	AMPG_ECOLI	ampG	IntegralMembraneProtein	0.435558	-1.19906	0.309687	-1.69112
P77610	ANSP_ECOLI	ansP	IntegralMembraneProtein	0.626401	-0.674841	1.46544	0.551335
P15993	AROP_ECOLI	aroP	IntegralMembraneProtein	0.438052	-1.19083	1.14494	0.195267
P0AE30	ARTM_ECOLI	artM	IntegralMembraneProtein	1.30393	0.382867	1.23733	0.307225
P0AE34	ARTQ_ECOLI	artQ	IntegralMembraneProtein	0.913392	-0.130694	0.755325	-0.40483
P28249	ASMA_ECOLI	asmA	IntegralMembraneProtein	1.11372	0.155383	0.354468	-1.49627
P0ABB4	ATPB_ECOLI	atpD	IntegralMembraneProtein	0.376461	-1.40943	1.34	0.422231
P0A6E6	ATPE_ECOLI	atpC	IntegralMembraneProtein	0.52688	-0.924454	0.599566	-0.738009
P0ABA0	ATPF_ECOLI	atpF	IntegralMembraneProtein	0.337509	-1.567	0.437355	-1.19312
P30847	BAES_ECOLI	baeS	IntegralMembraneProtein	1.658	0.729447	0.915675	-0.127092
P0AEC5	BARA_ECOLI	barA	IntegralMembraneProtein	1.5401	0.623027	1.33077	0.412257
P28246	BCR_ECOLI	bcr	IntegralMembraneProtein	0.96566	-0.0504126	0.479629	-1.06001
P37659	BCSG_ECOLI	bcsG	IntegralMembraneProtein	0.555924	-0.847041	0.544377	-0.877323
P0AD99	BRNQ_ECOLI	brnQ	IntegralMembraneProtein	0.754954	-0.405539	3.01332	1.59136
P0AD14	BTSS_ECOLI	btsS	IntegralMembraneProtein	1.18617	0.246306	0.12926	-2.95165
P23890	CADC_ECOLI	cadC	IntegralMembraneProtein	0.852097	-0.230911	1.83702	0.87737
P0ABM1	CCMC_ECOLI	ccmC	IntegralMembraneProtein	0.339647	-1.55789	0.220154	-2.18341
P69490	CCME_ECOLI	ccmE	IntegralMembraneProtein	0.552414	-0.856177	0.300894	-1.73267
P33927	CCMF_ECOLI	ccmF	IntegralMembraneProtein	0.478885	-1.06225	0.148869	-2.74788
P06282	CDH_ECOLI	cdh	IntegralMembraneProtein	0.837222	-0.256318	0.948259	-0.076647
P0ABG1	CDSA_ECOLI	cdsA	IntegralMembraneProtein	0.637784	-0.648859	0.87075	-0.19967
P37019	CLCA_ECOLI	clcA	IntegralMembraneProtein	1.10668	0.146232	2.0775	1.05485
P36561	COBS_ECOLI	cobS	IntegralMembraneProtein	3.3797	1.7569	4.48828	2.16616
Q59385	COPA_ECOLI	copA	IntegralMembraneProtein	0.6802	-0.555969	0.894292	-0.161183
P0ABI4	CORA_ECOLI	corA	IntegralMembraneProtein	0.995644	-0.0062981	0.54382	-0.8788
P0AE82	CPXA_ECOLI	cpxA	IntegralMembraneProtein	1.61953	0.695576	0.679519	-0.557415
P13518	CSRD_ECOLI	csrD	IntegralMembraneProtein	1.79351	0.842788	1.0427	0.0603189
P15078	CSTA_ECOLI	cstA	IntegralMembraneProtein	0.895789	-0.158768	0.0187664	-5.7357
P77485	CUSS_ECOLI	cusS	IntegralMembraneProtein	1.10802	0.147982	0.525757	-0.927533
P0AAE0	CYCA_ECOLI	cycA	IntegralMembraneProtein	0.26438	-1.91932	0.678594	-0.55938
P0ABJ9	CYDA_ECOLI	cydA	IntegralMembraneProtein	0.459807	-1.1209	0.260815	-1.9389
P0ABK2	CYDB_ECOLI	cydB	IntegralMembraneProtein	0.738357	-0.437609	0.340576	-1.55395
P23886	CYDC_ECOLI	cydC	IntegralMembraneProtein	0.838786	-0.253626	0.806299	-0.310613
P29018	CYDD_ECOLI	cydD	IntegralMembraneProtein	0.7032	-0.507992	0.748757	-0.41743
P0ABJ1	CYOA_ECOLI	cyoA	IntegralMembraneProtein	0.560259	-0.835834	0.450376	-1.1508
P0ABI8	CYOB_ECOLI	cyoB	IntegralMembraneProtein	0.549891	-0.862783	0.373236	-1.42184
P0A6J3	CYSZ_ECOLI	cysZ	IntegralMembraneProtein	0.996259	-0.00540681	0.729128	-0.455755
P11557	DAMX_ECOLI	damX	IntegralMembraneProtein	1.65579	0.727517	0.609946	-0.713247
P0AFR2	DAUA_ECOLI	dauA	IntegralMembraneProtein	0.507604	-0.978224	0.34156	-1.54979
P0A830	DCTA_ECOLI	dctA	IntegralMembraneProtein	0.502651	-0.992372	0.0102442	-6.60906
P0ABN5	DCUA_ECOLI	dcuA	IntegralMembraneProtein	0.22807	-2.13245	0.121353	-3.04271
P0AEC8	DCUS_ECOLI	dcuS	IntegralMembraneProtein	1.26358	0.337521	1.00167	0.00241155
P09549	DEDD_ECOLI	dedD	IntegralMembraneProtein	0.636261	-0.65231	0.652505	-0.615939
P38097	DGCE_ECOLI	dgcE	IntegralMembraneProtein	1.52292	0.606843	1.45155	0.537591
P75801	DGCI_ECOLI	dgcI	IntegralMembraneProtein	0.619662	-0.690446	1.16807	0.22413
P76237	DGCJ_ECOLI	dgcJ	IntegralMembraneProtein	2.01012	1.00728	0.662703	-0.593565
P76330	DGCQ_ECOLI	dgcQ	IntegralMembraneProtein	1.53043	0.613936	0.474932	-1.07421
P31680	DJLA_ECOLI	djlA	IntegralMembraneProtein	0.85544	-0.225261	0.852151	-0.230819
P69853	DMSD_ECOLI	dmsD	IntegralMembraneProtein	0.797364	-0.326689	2.00677	1.00488
P0AEF8	DPPB_ECOLI	dppB	IntegralMembraneProtein	0.108408	-3.20546	0.437229	-1.19354
P0AEG1	DPPC_ECOLI	dppC	IntegralMembraneProtein	0.129194	-2.95239	0.335092	-1.57737
P27303	EMRA_ECOLI	emrA	IntegralMembraneProtein	1.12258	0.166822	0.771306	-0.374624
P0AEJ0	EMRB_ECOLI	emrB	IntegralMembraneProtein	1.15349	0.206005	0.924888	-0.112649
P0AEJ4	ENVZ_ECOLI	envZ	IntegralMembraneProtein	3.534	1.8213	0.899553	-0.15272
P0ABU7	EXBB_ECOLI	exbB	IntegralMembraneProtein	0.608139	-0.717527	2.28863	1.19449
P0ABV2	EXBD_ECOLI	exbD	IntegralMembraneProtein	0.467402	-1.09726	1.4616	0.54755
P0AEL0	FDOI_ECOLI	fdoI	IntegralMembraneProtein	0.553495	-0.853357	0.45757	-1.12794
P33650	FEOB_ECOLI	feoB	IntegralMembraneProtein	1.04217	0.0595839	1.80166	0.849324
P23876	FEPD_ECOLI	fepD	IntegralMembraneProtein	0.456003	-1.13288	2.31681	1.21214
P06972	FHUB_ECOLI	fhuB	IntegralMembraneProtein	0.496536	-1.01003	2.47926	1.30991
P69380	FIEF_ECOLI	fieF	IntegralMembraneProtein	2.18061	1.12473	8.3533	3.06235
P0AC23	FOCA_ECOLI	focA	IntegralMembraneProtein	0.711505	-0.491054	0.896393	-0.157797
P0A8Q0	FRDC_ECOLI	frdC	IntegralMembraneProtein	0.765295	-0.385912	0.286275	-1.80453
P52067	FSR_ECOLI	fsr	IntegralMembraneProtein	0.617004	-0.696647	0.800422	-0.321167
P0A6S5	FTSB_ECOLI	ftsB	IntegralMembraneProtein	0.267664	-1.90151	0.378221	-1.4027
P0AD68	FTSI_ECOLI	ftsI	IntegralMembraneProtein	0.641548	-0.64037	1.10529	0.144428
P46889	FTSK_ECOLI	ftsK	IntegralMembraneProtein	0.337434	-1.56732	0.548765	-0.865741
P0AEN4	FTSL_ECOLI	ftsL	IntegralMembraneProtein	0.340031	-1.55626	0.433258	-1.2067
P06136	FTSQ_ECOLI	ftsQ	IntegralMembraneProtein	0.686573	-0.542516	1.4673	0.553162
P0ABG4	FTSW_ECOLI	ftsW	IntegralMembraneProtein	0.410823	-1.28341	0.319827	-1.64464
P0AC30	FTSX_ECOLI	ftsX	IntegralMembraneProtein	0.710802	-0.49248	0.529388	-0.917602
P37147	FXSA_ECOLI	fxsA	IntegralMembraneProtein	3.83145	1.93789	1.43334	0.51938
P0AF52	GHXP_ECOLI	ghxP	IntegralMembraneProtein	0.788121	-0.343512	0.365388	-1.4525
P0AEQ6	GLNP_ECOLI	glnP	IntegralMembraneProtein	0.584234	-0.775381	0.207957	-2.26564
P09391	GLPG_ECOLI	glpG	IntegralMembraneProtein	1.55708	0.638844	0.845989	-0.24129
P0AER3	GLTJ_ECOLI	gltJ	IntegralMembraneProtein	0.214054	-2.22396	0.669632	-0.578559
P21345	GLTP_ECOLI	gltP	IntegralMembraneProtein	0.994142	-0.00847687	9.70259	3.27837
P0AER8	GLTS_ECOLI	gltS	IntegralMembraneProtein	2.67961	1.42202	4.46541	2.15879
P0AC96	GNTU_ECOLI	gntU	IntegralMembraneProtein	0.552704	-0.855421	0.451188	-1.1482
P75798	GSIC_ECOLI	gsiC	IntegralMembraneProtein	1.02707	0.0385381	0.886057	-0.174529
P09127	HEMX_ECOLI	hemX	IntegralMembraneProtein	1.32834	0.409623	0.63445	-0.65642
P0ACB7	HEMY_ECOLI	hemy	IntegralMembraneProtein	1.70503	0.769798	0.803093	-0.316361
P0ABC3	HFLC_ECOLI	hflC	IntegralMembraneProtein	0.81889	-0.288259	0.680185	-0.556002
P52094	HISQ_ECOLI	hisQ	IntegralMembraneProtein	2.92718	1.54951	2.18454	1.12733
P23894	HTPX_ECOLI	htpX	IntegralMembraneProtein	2.15783	1.10958	4.00415	2.0015
P21865	KDPD_ECOLI	kdpD	IntegralMembraneProtein	1.882	0.912268	1.90837	0.932342
P45522	KEFB_ECOLI	kefB	IntegralMembraneProtein	0.746767	-0.421269	1.33887	0.421019
P03819	KEFC_ECOLI	kefC	IntegralMembraneProtein	0.940996	-0.0877402	0.734482	-0.445202
P0AEX3	KGTP_ECOLI	kgtP	IntegralMembraneProtein	0.527832	-0.921851	0.342273	-1.54678
P60955	LGT_ECOLI	lgt	IntegralMembraneProtein	1.77741	0.829777	6.18725	2.6293
P33231	LLDP_ECOLI	lldP	IntegralMembraneProtein	0.615431	-0.700331	0.274914	-1.86295
P23930	LNT_ECOLI	lnt	IntegralMembraneProtein	1.28731	0.364355	1.29385	0.371671
P0ADC3	LOLC_ECOLI	lolC	IntegralMembraneProtein	1.19504	0.257063	1.047	0.0662559
P75958	LOLE_ECOLI	lolE	IntegralMembraneProtein	0.976819	-0.033837	0.817484	-0.290738
P39196	LPLT_ECOLI	lplT	IntegralMembraneProtein	2.00612	1.00441	1.0446	0.0629575
P27300	LPXK_ECOLI	lpxK	IntegralMembraneProtein	1.08056	0.111778	0.95639	-0.0643284
P0ACV0	LPXL_ECOLI	lpxL	IntegralMembraneProtein	0.752151	-0.410905	0.550016	-0.862455
P25737	LYSP_ECOLI	lysP	IntegralMembraneProtein	0.621841	-0.685382	2.42393	1.27735
P75830	MACA_ECOLI	macA	IntegralMembraneProtein	1.8198	0.863778	0.597213	-0.743683
P77265	MDLA_ECOLI	mdlA	IntegralMembraneProtein	1.12764	0.17331	0.628023	-0.67111
P76398	MDTB_ECOLI	mdtB	IntegralMembraneProtein	1.3191	0.399559	1.12205	0.166141
P76399	MDTC_ECOLI	mdtC	IntegralMembraneProtein	0.898284	-0.154757	0.693113	-0.528838
P37340	MDTK_ECOLI	mdtK	IntegralMembraneProtein	0.933422	-0.0993991	0.172234	-2.53756
P32166	MENA_ECOLI	menA	IntegralMembraneProtein	1.42318	0.509113	1.60363	0.681342
P31547	METI_ECOLI	metI	IntegralMembraneProtein	3.50938	1.81121	7.92698	2.98677
P28306	MLTG_ECOLI	mltG	IntegralMembraneProtein	0.443015	-1.17457	0.525032	-0.929524
P0AD65	MRDA_ECOLI	mrdA	IntegralMembraneProtein	0.336791	-1.57007	0.526031	-0.92678
P16926	MREC_ECOLI	mreC	IntegralMembraneProtein	0.377131	-1.40686	0.840286	-0.251048
P60752	MSBA_ECOLI	msbA	IntegralMembraneProtein	0.711744	-0.49057	0.814622	-0.295797
P0C0S1	MSCS_ECOLI	mscS	IntegralMembraneProtein	0.965628	-0.0504607	2.56389	1.35834
P46022	MTGA_ECOLI	mtgA	IntegralMembraneProtein	1.81958	0.863603	0.763383	-0.389522
P13738	NHAA_ECOLI	nhaA	IntegralMembraneProtein	8.17066	3.03045	52.3891	5.71119
P0AFA7	NHAB_ECOLI	nhaB	IntegralMembraneProtein	0.539729	-0.889692	0.535198	-0.901856
P76007	NHAP2_ECOLI	cvrA	IntegralMembraneProtein	2.0312	1.02233	1.03035	0.0431321
P0AFC3	NUOA_ECOLI	nuoA	IntegralMembraneProtein	0.559406	-0.838032	0.265481	-1.91332
P0AFD4	NUOH_ECOLI	nuoH	IntegralMembraneProtein	0.427597	-1.22568	0.163046	-2.61665
P0AFE4	NUOK_ECOLI	nuoK	IntegralMembraneProtein	0.407043	-1.29675	0.252472	-1.98581
P33607	NUOL_ECOLI	nuoL	IntegralMembraneProtein	0.632116	-0.661738	0.439683	-1.18547
P0AFE8	NUOM_ECOLI	nuoM	IntegralMembraneProtein	0.457175	-1.12918	0.281885	-1.82682
P0AFF0	NUON_ECOLI	nuoN	IntegralMembraneProtein	0.362351	-1.46454	0.155895	-2.68135
P0AFF2	NUPC_ECOLI	nupC	IntegralMembraneProtein	0.773365	-0.370779	0.699742	-0.515106
P0AFH6	OPPC_ECOLI	oppC	IntegralMembraneProtein	0.380357	-1.39457	0.625492	-0.676936
P16256	PANF_ECOLI	panF	IntegralMembraneProtein	1.27446	0.349883	0.950881	-0.0726627
P23842	PDEA_ECOLI	pdeA	IntegralMembraneProtein	1.22338	0.29087	0.507223	-0.979309
P32701	PDEC_ECOLI	pdeC	IntegralMembraneProtein	10.6422	3.41172	1.09968	0.137084
P37649	PDEK_ECOLI	pdeK	IntegralMembraneProtein	2.04485	1.032	0.864927	-0.209349
P76446	PDEN_ECOLI	pdeN	IntegralMembraneProtein	1.88167	0.912017	0.850087	-0.234318
P0A924	PGPB_ECOLI	pgpB	IntegralMembraneProtein	0.683447	-0.549098	0.466829	-1.09904
P0AD42	PGPC_ECOLI	pgpC	IntegralMembraneProtein	0.676229	-0.564415	1.23387	0.303185
P0ABF8	PGSA_ECOLI	pgsA	IntegralMembraneProtein	0.986962	-0.0189333	0.304895	-1.71362
P24207	PHEP_ECOLI	pheP	IntegralMembraneProtein	0.978928	-0.0307254	0.450489	-1.15044
P23837	PHOQ_ECOLI	phoQ	IntegralMembraneProtein	1.8684	0.901804	1.44119	0.527264
P08400	PHOR_ECOLI	phoR	IntegralMembraneProtein	2.20651	1.14177	2.45624	1.29645
P0AFJ7	PITA_ECOLI	pitA	IntegralMembraneProtein	0.592207	-0.755826	0.417701	-1.25946
P26647	PLSC_ECOLI	plsC	IntegralMembraneProtein	0.674325	-0.568484	0.61438	-0.702798
P07001	PNTA_ECOLI	pntA	IntegralMembraneProtein	1.13087	0.177436	0.564537	-0.82486
P0AB67	PNTB_ECOLI	pntB	IntegralMembraneProtein	0.999461	-0.000777421	0.521096	-0.94038
P0AFK4	POTB_ECOLI	potB	IntegralMembraneProtein	0.507212	-0.97934	0.370915	-1.43084
P0AFK6	POTC_ECOLI	potC	IntegralMembraneProtein	0.450924	-1.14904	0.427182	-1.22708
P0ADY1	PPID_ECOLI	ppiD	IntegralMembraneProtein	0.589516	-0.762397	0.527326	-0.923233
P43671	PQIB_ECOLI	pqiB	IntegralMembraneProtein	0.596438	-0.745556	0.50808	-0.976873
P0C0L7	PROP_ECOLI	proP	IntegralMembraneProtein	0.864448	-0.210148	0.857046	-0.222556
P0AFM9	PSPB_ECOLI	pspB	IntegralMembraneProtein	1.87416	0.906244	0.399777	-1.32273
P0AFN2	PSPC_ECOLI	pspC	IntegralMembraneProtein	0.766413	-0.383805	0.32618	-1.61626
P07654	PSTA_ECOLI	pstA	IntegralMembraneProtein	0.595038	-0.748946	1.21156	0.276863
P0AGH8	PSTC_ECOLI	pstC	IntegralMembraneProtein	0.814583	-0.295866	1.51239	0.596827
P07117	PUTP_ECOLI	putP	IntegralMembraneProtein	0.296897	-1.75196	0.0704243	-3.82778
P0AA53	QMCA_ECOLI	qmcA	IntegralMembraneProtein	0.718241	-0.47746	0.374413	-1.4173
P40719	QSEC_ECOLI	qseC	IntegralMembraneProtein	0.925745	-0.111314	0.814734	-0.2956
P0AGI1	RBSC_ECOLI	rbsC	IntegralMembraneProtein	0.910804	-0.134788	1.32107	0.401705
P0DMC5	RCSC_ECOLI	rcsC	IntegralMembraneProtein	2.72909	1.44842	1.12691	0.172366
P39838	RCSD_ECOLI	rcsD	IntegralMembraneProtein	0.873335	-0.195394	0.573995	-0.800891
P27243	RFAL_ECOLI	rfaL	IntegralMembraneProtein	0.301617	-1.72921	0.588376	-0.76519
P37746	RFBX_ECOLI	rfbX	IntegralMembraneProtein	0.448517	-1.15677	0.508659	-0.975228
P46187	RSEC_ECOLI	rseC	IntegralMembraneProtein	1.89849	0.924855	4.98501	2.3176
P0AEH1	RSEP_ECOLI	rseP	IntegralMembraneProtein	0.549882	-0.862805	0.579912	-0.786095
P18392	RSTB_ECOLI	rstB	IntegralMembraneProtein	1.22379	0.291356	1.16667	0.222395
P77223	RSXB_ECOLI	rsxB	IntegralMembraneProtein	0.413804	-1.27298	1.54165	0.624476
P77179	RSXE_ECOLI	rsxE	IntegralMembraneProtein	4.45489	2.15539	8.7369	3.12712
P0AFY2	SANA_ECOLI	sanA	IntegralMembraneProtein	1.06543	0.0914386	0.370619	-1.43199
P0AGH3	SAPB_ECOLI	sapB	IntegralMembraneProtein	1.08529	0.118077	0.635838	-0.653269
P0AFY6	SBMA_ECOLI	sbmA	IntegralMembraneProtein	0.348045	-1.52265	0.746004	-0.422744
P0AAD6	SDAC_ECOLI	sdaC	IntegralMembraneProtein	0.524069	-0.932171	0.208535	-2.26164
P0AG90	SECD_ECOLI	secD	IntegralMembraneProtein	0.389049	-1.36198	0.458506	-1.12499
P0AG93	SECF_ECOLI	secF	IntegralMembraneProtein	0.499316	-1.00197	1.05259	0.0739395
P0AG99	SECG_ECOLI	secG	IntegralMembraneProtein	0.508156	-0.976657	0.331298	-1.5938
P0AGA2	SECY_ECOLI	secY	IntegralMembraneProtein	0.699852	-0.514877	0.318464	-1.6508
P76350	SHIA_ECOLI	shiA	IntegralMembraneProtein	1.13254	0.179562	4.5482	2.18529
P0AG14	SOHB_ECOLI	sohB	IntegralMembraneProtein	0.760635	-0.394724	1.40589	0.49148
P08395	SPPA_ECOLI	sppA	IntegralMembraneProtein	1.18889	0.24961	0.931648	-0.102143
P0AGE4	SSTT_ECOLI	sstT	IntegralMembraneProtein	0.570314	-0.810172	5.02055	2.32785
P69428	TATA_ECOLI	tatA	IntegralMembraneProtein	0.89089	-0.166681	0.739953	-0.434495
P69425	TATB_ECOLI	tatB	IntegralMembraneProtein	0.974054	-0.0379262	0.715723	-0.482527
P69423	TATC_ECOLI	tatC	IntegralMembraneProtein	0.745816	-0.423109	0.494685	-1.01542
P0AAD8	TDCC_ECOLI	tdcC	IntegralMembraneProtein	0.309707	-1.69103	0.070971	-3.81663
P31549	THIP_ECOLI	thiP	IntegralMembraneProtein	0.720419	-0.473092	1.8217	0.865288
P19934	TOLA_ECOLI	tolA	IntegralMembraneProtein	1.16738	0.223277	1.10711	0.146803
P0ABU9	TOLQ_ECOLI	tolQ	IntegralMembraneProtein	0.532595	-0.908888	0.950724	-0.0729008
P0ABV6	TOLR_ECOLI	tolR	IntegralMembraneProtein	0.500161	-0.999534	1.08554	0.118416
P0AFS5	TQSA_ECOLI	tqsA	IntegralMembraneProtein	9.44768	3.23996	4.90495	2.29424
P0AGK1	UBIA_ECOLI	ubiA	IntegralMembraneProtein	2.20265	1.13924	1.74099	0.799908
P0AGC0	UHPT_ECOLI	uhpT	IntegralMembraneProtein	1.17658	0.234603	1.02077	0.0296582
P0AG00	WZZE_ECOLI	wzzE	IntegralMembraneProtein	0.997105	-0.0041821	0.51361	-0.961255
P30149	YABI_ECOLI	yabI	IntegralMembraneProtein	6.62205	2.72728	15.2667	3.93232
P0ADZ7	YAJC_ECOLI	yajC	IntegralMembraneProtein	0.641806	-0.639791	0.393375	-1.34602
P39830	YBAL_ECOLI	ybaL	IntegralMembraneProtein	1.14838	0.199597	0.432387	-1.2096
P77504	YBBP_ECOLI	ybbP	IntegralMembraneProtein	0.850717	-0.233249	0.510049	-0.971292
P0AAT4	YBDG_ECOLI	ybdG	IntegralMembraneProtein	0.847391	-0.2389	1.72977	0.790581
P0AFP9	YBHR_ECOLI	ybhR	IntegralMembraneProtein	3.89765	1.96261	4.52552	2.17808
P0AFQ2	YBHS_ECOLI	ybhS	IntegralMembraneProtein	2.15856	1.11007	1.80692	0.853529
P75810	YBJJ_ECOLI	ybjJ	IntegralMembraneProtein	1.04615	0.0650953	1.54978	0.63206
P60869	YBJL_ECOLI	ybjL	IntegralMembraneProtein	0.637796	-0.648833	0.38137	-1.39074
P0AB12	YCCF_ECOLI	yccF	IntegralMembraneProtein	0.997456	-0.00367466	0.487915	-1.0353
P75870	YCCS_ECOLI	yccS	IntegralMembraneProtein	0.785975	-0.347445	0.562317	-0.830545
P25743	YCHE_ECOLI	ychE	IntegralMembraneProtein	1.1818	0.240983	0.724028	-0.465883
P52645	YDBH_ECOLI	ydbH	IntegralMembraneProtein	1.28157	0.35791	0.334411	-1.58031
P31826	YDDA_ECOLI	yddA	IntegralMembraneProtein	4.14536	2.0515	2.19344	1.1332
P37597	YDHC_ECOLI	ydhC	IntegralMembraneProtein	1.11532	0.157463	0.892527	-0.164033
P76185	YDHJ_ECOLI	ydhJ	IntegralMembraneProtein	0.832632	-0.264249	0.815383	-0.294451
P0AFS7	YDIK_ECOLI	ydiK	IntegralMembraneProtein	1.25671	0.329651	1.44485	0.530919
P77529	YDJN_ECOLI	ydjN	IntegralMembraneProtein	0.320854	-1.64001	0.322789	-1.63134
P64499	YEBO_ECOLI	yebO	IntegralMembraneProtein	0.771022	-0.375155	2.0266	1.01906
P76272	YEBT_ECOLI	yebT	IntegralMembraneProtein	1.43445	0.520496	0.693543	-0.527942
P64515	YECN_ECOLI	yecN	IntegralMembraneProtein	0.511678	-0.966692	0.117071	-3.09454
P0AFT2	YECS_ECOLI	yecS	IntegralMembraneProtein	1.80536	0.852287	4.83939	2.27483
P31064	YEDE_ECOLI	yedE	IntegralMembraneProtein	0.49754	-1.00711	0.0632133	-3.98363
P46125	YEDI_ECOLI	yedI	IntegralMembraneProtein	0.944564	-0.0822794	0.684096	-0.547729
P76339	YEDV_ECOLI	yedV	IntegralMembraneProtein	2.74174	1.45509	1.78508	0.835992
P33011	YEEA_ECOLI	yeeA	IntegralMembraneProtein	0.522642	-0.936105	0.408618	-1.29118
P76389	YEGH_ECOLI	yegH	IntegralMembraneProtein	1.69663	0.762675	1.80704	0.853626
P0AFU0	YEJB_ECOLI	yejB	IntegralMembraneProtein	1.94832	0.96223	0.59245	-0.755233
P33915	YEJE_ECOLI	yejE	IntegralMembraneProtein	1.89796	0.924448	0.896162	-0.158168
P0AD27	YEJM_ECOLI	yejM	IntegralMembraneProtein	0.957877	-0.0620879	0.578746	-0.788998
P0AFU2	YFBS_ECOLI	yfbS	IntegralMembraneProtein	0.106136	-3.23602	0.0774309	-3.69095
P0A8D9	YFBV_ECOLI	yfbV	IntegralMembraneProtein	2.23861	1.1626	1.92371	0.943894
P76507	YFDI_ECOLI	yfdI	IntegralMembraneProtein	0.2897	-1.78737	0.668522	-0.580953
P37908	YFJD_ECOLI	yfjD	IntegralMembraneProtein	1.82503	0.867922	2.06461	1.04587
Q46824	YGFX_ECOLI	ygfX	IntegralMembraneProtein	1.10172	0.139758	0.483405	-1.04869
P64564	YGGT_ECOLI	yggT	IntegralMembraneProtein	1.00305	0.00439037	1.20881	0.273584
P0AA60	YGHB_ECOLI	yghB	IntegralMembraneProtein	0.563225	-0.828217	0.217058	-2.20385
P0ADW3	YHCB_ECOLI	yhcB	IntegralMembraneProtein	1.12614	0.171392	0.740127	-0.434155
P45804	YHGE_ECOLI	yhgE	IntegralMembraneProtein	2.25963	1.17609	0.731521	-0.451029
P0AGH1	YHHJ_ECOLI	yhhJ	IntegralMembraneProtein	0.526709	-0.924922	0.237464	-2.07422
P37615	YHHM_ECOLI	yhhM	IntegralMembraneProtein	1.27069	0.345612	1.02495	0.0355565
P37626	YHII_ECOLI	yhiI	IntegralMembraneProtein	1.05655	0.0793546	0.314993	-1.66661
P37643	YHJE_ECOLI	yhjE	IntegralMembraneProtein	0.640591	-0.642525	1.78341	0.834639
P37662	YHJX_ECOLI	yhjX	IntegralMembraneProtein	0.790423	-0.339302	30.4498	4.92836
P0ADK0	YIAF_ECOLI	yiaF	IntegralMembraneProtein	0.841355	-0.249213	0.789153	-0.341623
P0AG27	YIBN_ECOLI	yibN	IntegralMembraneProtein	0.70104	-0.512431	0.872925	-0.196071
P0AGM2	YICG_ECOLI	yicG	IntegralMembraneProtein	2.80404	1.48751	0.656686	-0.606725
P31433	YICH_ECOLI	yicH	IntegralMembraneProtein	1.62369	0.699274	0.682279	-0.551567
P0ADL3	YICN_ECOLI	yicN	IntegralMembraneProtein	0.616022	-0.698946	0.752758	-0.409743
P25714	YIDC_ECOLI	yidC	IntegralMembraneProtein	0.764893	-0.386671	0.740835	-0.432777
P60872	YIDE_ECOLI	yidE	IntegralMembraneProtein	1.40089	0.486345	0.335614	-1.57513
P32129	YIHG_ECOLI	yihG	IntegralMembraneProtein	1.29102	0.368506	0.87987	-0.184638
P0AF43	YJBB_ECOLI	yjbB	IntegralMembraneProtein	2.5014	1.32274	1.28011	0.356267
P32703	YJCE_ECOLI	yjcE	IntegralMembraneProtein	2.54296	1.34651	1.6032	0.680952
P39270	YJDF_ECOLI	yjdF	IntegralMembraneProtein	1.92338	0.943646	2.19216	1.13235
P39352	YJHB_ECOLI	yjhB	IntegralMembraneProtein	25.1229	4.65093	4.00911	2.00328
P0AAS0	YLAC_ECOLI	ylaC	IntegralMembraneProtein	0.450572	-1.15017	0.760897	-0.394226
P0AEB5	YNAI_ECOLI	ynaI	IntegralMembraneProtein	2.263	1.17824	4.21389	2.07515
P76208	YNIB_ECOLI	yniB	IntegralMembraneProtein	1.1217	0.165693	0.50911	-0.97395
P0AEC0	YOAE_ECOLI	yoaE	IntegralMembraneProtein	2.77062	1.47021	1.34511	0.427722
P67601	YOBD_ECOLI	yobD	IntegralMembraneProtein	2.51146	1.32853	2.1852	1.12777
Q2MB16	YOBH_ECOLI	yobH	IntegralMembraneProtein	1.05698	0.0799541	2.11034	1.07748
P33941	YOJI_ECOLI	yojI	IntegralMembraneProtein	1.54034	0.623244	0.936129	-0.0952205
P0AA93	YPDA_ECOLI	ypdA	IntegralMembraneProtein	0.932608	-0.100658	1.20807	0.272705
P64429	YPFJ_ECOLI	ypfJ	IntegralMembraneProtein	0.669837	-0.578118	0.549789	-0.863049
Q2EET2	YPFN_ECOLI	ypfN	IntegralMembraneProtein	1.10406	0.142823	0.193571	-2.36907
P63340	YQEG_ECOLI	yqeG	IntegralMembraneProtein	0.859931	-0.217707	0.42619	-1.23043
P67244	YQHA_ECOLI	yqhA	IntegralMembraneProtein	9.14016	3.19222	46.5907	5.54197
P0AA63	YQJA_ECOLI	yqjA	IntegralMembraneProtein	1.06815	0.0951175	2.01511	1.01086
P64585	YQJE_ECOLI	yqjE	IntegralMembraneProtein	1.45344	0.539471	0.544895	-0.875949
P45468	YRAQ_ECOLI	yraQ	IntegralMembraneProtein	0.819033	-0.288007	0.426547	-1.22922
P39310	YTFB_ECOLI	ytfB	IntegralMembraneProtein	0.666563	-0.585186	0.642015	-0.63932
P0AE45	YTFL_ECOLI	ytfL	IntegralMembraneProtein	1.17385	0.231251	0.832115	-0.265145
P77173	ZIPA_ECOLI	zipA	IntegralMembraneProtein	2.02775	1.01988	1.5241	0.607953
P37617	ZNTA_ECOLI	zntA	IntegralMembraneProtein	0.822988	-0.281057	1.35607	0.439429
P0C960	EMTA_ECOLI	emtA	OutermembraneLipoprotein	0.774272	-0.369087	0.587035	-0.76848
P23898	NLPC_ECOLI	nlpC	OutermembraneLipoprotein	0.562447	-0.830211	0.861458	-0.215147
P0AB26	YCEB_ECOLI	yceB	OutermembraneLipoprotein	1.1005	0.13816	0.964647	-0.0519267
P32176	FDOG_ECOLI	fdoG	Periplasmic	0.888376	-0.170758	2.62121	1.39023
P15028	FECB_ECOLI	fecB	Periplasmic	2.32131	1.21494	21.3409	4.41555
P76397	MDTA_ECOLI	mdtA	Periplasmic	2.35848	1.23786	1.68507	0.752809
P0ADA1	TESA_ECOLI	tesA	Periplasmic	1.34301	0.425468	16.2453	4.02195
P0A855	TOLB_ECOLI	tolB	Periplasmic	5.07143	2.34239	10.2533	3.35802
P37325	YBCH_ECOLI	ybcH	Periplasmic	1.31853	0.398933	0.823888	-0.27948
P33913	YEJA_ECOLI	yejA	Periplasmic	2.28949	1.19503	0.47844	-1.06359
Reference
1Schibich D, Gloge F, Pohner I, Björkholm P, Wade R, von Heijne G, Bukau B, Kramer G. (2016). Global profiling of SRP interaction with nascent polypeptides. Nature 536:219–223.

## Sheet: S1E
Accession (Uniprot)	Protein IDs	Gene Name	1Schibich et al. (2016) Sub-cellular Location	Mean Fold Change in MY1901 (vs. MG1655) Normalized	Mean Fold Change in SRP- (vs. MG1655) Normalized
P10408	SECA_ECOLI	secA	Cytoplasmic	1.07118	1.17215
P0AGA2	SECY_ECOLI	secY	IntegralMembraneProtein	0.699852	0.318464
P0AG99	SECG_ECOLI	secG	IntegralMembraneProtein	0.508156	0.331298
P0AG90	SECD_ECOLI	secD	IntegralMembraneProtein	0.389049	0.458506
P0AG93	SECF_ECOLI	secF	IntegralMembraneProtein	0.499316	1.05259
P0ADZ7	YAJC_ECOLI	yajC	IntegralMembraneProtein	0.641806	0.393375
P25714	YIDC_ECOLI	yidC	IntegralMembraneProtein	0.764893	0.740835
P10121	FTSY_ECOLI	ftsY	Cytoplasmic	0.644028	0.272615
References
1 Schibich D, Gloge F, Pohner I, Björkholm P, Wade R, von Heijne G, Bukau B, Kramer G. (2016). Global profiling of SRP interaction with nascent polypeptides. Nature 536:219–223.

## Sheet: S1F
Accession (Uniprot)	Protein IDs	Gene Name	1Schibich et al. (2016) Sub-cellular Location	Mean Fold Change in MY1901 (vs. MG1655) Normalized	Mean Fold Change in SRP- (vs. MG1655) Normalized	Essential	Gene description	Function
P28249	ASMA_ECOLI	asmA	IntegralMembraneProtein	1.11372	0.354468	No	putative assembly protein AsmA	Involved in the inhibition of assembly of mutant ompF proteins. In general, could be involved in the assembly of outer membrane proteins.
P28246	BCR_ECOLI	bcr	IntegralMembraneProtein	0.96566	0.479629	No	multidrug efflux pump Bcr	Involved in sulfonamide (sulfathiazole) and bicyclomycin resistance
P0AD14	BTSS_ECOLI	btsS	IntegralMembraneProtein	1.18617	0.12926	No	high-affinity pyruvate receptor	Member of the two-component regulatory system BtsS/BtsR, which is part of a nutrient-sensing regulatory network.
P0ABF8	PGSA_ECOLI	pgsA	IntegralMembraneProtein	0.986962	0.304895	Yes	phosphatidylglycerophosphate synthase	This protein catalyzes the committed step to the synthesis of the acidic phospholipids.
P24207	PHEP_ECOLI	pheP	IntegralMembraneProtein	0.978928	0.450489	No	phenylalanine:H(+) symporter PheP	Permease that is involved in the transport across the cytoplasmic membrane of phenylalanine.
P0AFY2	SANA_ECOLI	sanA	IntegralMembraneProtein	1.06543	0.370619	No	DUF218 domain-containing protein SanA	Participates in the barrier function of the cell envelope.
P76330	DGCQ_ECOLI	dgcQ	IntegralMembraneProtein	1.53043	0.474932	No	putative diguanylate cyclase DgcQ	Catalyzes the synthesis of cyclic-di-GMP (c-di-GMP) via the condensation of 2 GTP molecules (By similarity). Cyclic-di-GMP is a second messenger which controls cell surface-associated traits in bacteria. Involved in the regulation of cellulose production
P39830	YBAL_ECOLI	ybaL	IntegralMembraneProtein	1.14838	0.432387	No	putative transporter YbaL	potassium ion transport
P52645	YDBH_ECOLI	ydbH	IntegralMembraneProtein	1.28157	0.334411	No	PF11739 family protein YdbH	Unkonwn
Q46824	YGFX_ECOLI	ygfX	IntegralMembraneProtein	1.10172	0.483405	No	protein YgfX	Interacts with cytoskeletal proteins FtsZ and MreB; inhibits FtsZ GTP-dependent polymerization as well as MreB ATP-dependent polymerization
P37626	YHII_ECOLI	yhiI	IntegralMembraneProtein	1.05655	0.314993	No	putative membrane fusion protein YhiI	Unkonwn
P60872	YIDE_ECOLI	yidE	IntegralMembraneProtein	1.40089	0.335614	No	putative transport protein YidE	potassium ion transport
Q2EET2	YPFN_ECOLI	ypfN	IntegralMembraneProtein	1.10406	0.193571	No	UPF0370 protein YpfN	Unkonwn
Reference
1 Schibich D, Gloge F, Pohner I, Björkholm P, Wade R, von Heijne G, Bukau B, Kramer G. (2016). Global profiling of SRP interaction with nascent polypeptides. Nature 536:219–223.
